# Supplementary material for: Exploring mechanisms of Chaihu-Shugan-San against liver fibrosis by integrated multi-omics and network pharmacology approach
Source: Biosci Rep. 2022 Jul 20;42(7):BSR20221030. doi: 10.1042/BSR20221030 (PMC9301292; doi:10.1042/BSR20221030)
Supplement: Supplementary Tables S1-S8 [file BSR-2022-1030_supp.zip]

Archive with 8 entries (8 files):
- BSR-2022-1030_suppST1.csv
- BSR-2022-1030_suppST2.csv
- BSR-2022-1030_suppST3.csv
- BSR-2022-1030_suppST4.csv
- BSR-2022-1030_suppST5.csv
- BSR-2022-1030_suppST6.csv
- BSR-2022-1030_suppST7.csv
- BSR-2022-1030_suppST8.csv
