# Supplementary material for: Exploring mechanisms of Chaihu-Shugan-San against liver fibrosis by integrated multi-omics and network pharmacology approach
Source: Biosci Rep. 2022 Jul 20;42(7):BSR20221030. doi: 10.1042/BSR20221030 (PMC9301292; doi:10.1042/BSR20221030)
Supplement: Supplementary Tables S1-S8 [file BSR-2022-1030_supp.zip › BSR-2022-1030_suppST1.csv]

T cells		CD3D	CD3E	CD3G	CD8A	TRAC
ILCs		KLRF1	KLRC1	GZMA	NKG7
Dendritic cells		LILRA4	CLEC4C	GZMB
B cells		CD79A	CD79B	CD19	MS4A1
Plasma cells		CD79A	IGHA2
LSECs		CLEC4G	CLEC4M	STAB2
Vascular ECs		VWF	CD34
Cholangiocytes		EPCAM	KRT19	CD24
Kupffer cells		CD163	MARCO	CD5L	TIMD4
MDM cells		MNDA	CD68
HSCs		ACTA2	COL1A1	COL1A2
Hepatocytes		TTR	CYP2A6	APOC2	F2
Cycling cells		MKI67	CCNA2	CCNB2	STMN1
