# Supplementary material for: Exploring mechanisms of Chaihu-Shugan-San against liver fibrosis by integrated multi-omics and network pharmacology approach
Source: Biosci Rep. 2022 Jul 20;42(7):BSR20221030. doi: 10.1042/BSR20221030 (PMC9301292; doi:10.1042/BSR20221030)
Supplement: Supplementary Tables S1-S8 [file BSR-2022-1030_supp.zip › BSR-2022-1030_suppST2.csv]

gene	avg_log2FC	p_val_adj	sig
MT-CO1	-5.48000784729559	7.88496114094231e-71	down
FABP4	5.4559256344815	0	up
HLA-B	-4.79441945162877	1.57946469919509e-71	down
MT-ND4	-4.69992574947581	3.89945150243083e-70	down
HLA-DRA	-4.69229147612737	1.90172754221369e-266	down
MT-CO3	-4.68880397954096	5.36236325264831e-70	down
MT-ND3	-4.65422411964049	5.36236289686451e-70	down
MT-CO2	-4.63542389583921	4.57299063577544e-70	down
MT-ND2	-4.39641242349263	1.01291605320556e-69	down
MT-ATP6	-4.38528136488228	5.77874447687576e-69	down
SELENOP	-4.26596526781707	2.62231869128943e-69	down
MT-CYB	-4.19725891165122	3.81314843744403e-68	down
HLA-A	-4.19650941622595	6.76614880570709e-69	down
HLA-C	-4.01253592397741	3.81314930628931e-68	down
HLA-E	-3.9845104948772	1.9104826270798e-69	down
MT-ND1	-3.93288187793162	1.55626760879464e-67	down
HLA-DPA1	-3.70812934467522	2.77563099285899e-44	down
HLA-DRB1	-3.63575460026457	1.21308297240236e-249	down
HLA-DPB1	-3.42724653412551	4.56706604416146e-42	down
VWF	3.31020714711924	1.57601373620397e-263	up
RACK1	-3.26663066962908	3.35116906140254e-16	down
TIMP1	3.26024615952713	5.36984807799943e-148	up
RGCC	3.20413648008399	1.50287247017948e-169	up
ATP5F1E	-3.20332686997919	6.61571407235229e-16	down
CAVIN2	-2.94201697381526	6.45948593548923e-56	down
FCN3	-2.88765249030351	0	down
PLVAP	2.7765015430923	7.06811187294405e-209	up
C3	2.74754925474957	7.57549087988392e-79	up
COL1A1	2.73267516450504	5.4539836612061e-91	up
IGHD	-2.68819466906493	2.43080815578151e-20	down
IGFBP5	2.6323945876343	8.52534379037274e-138	up
FN1	2.58390097192141	1.94888079739893e-213	up
TCIM	-2.57420363276223	2.52590132397939e-42	down
FABP5	2.55594139617673	3.92571549773448e-184	up
IGHA2	-2.51821215295529	1.83044471305272e-31	down
SPARCL1	2.49123442364163	1.09215812138376e-165	up
MT-ND5	-2.45802255002963	5.46155039198309e-54	down
HP	2.34684759901073	1.14204905905949e-25	up
FCN2	-2.333758194543	2.75917211672892e-117	down
CLEC1B	-2.33228434950993	1.60221412868838e-105	down
VIM	2.28967368433191	1.68518051035608e-101	up
COL3A1	2.21952202816245	3.33594615028703e-94	up
SERPINF1	2.21304586290559	2.71627552693828e-93	up
IGHA1	2.20755673537167	9.09836492168221e-14	up
ACP5	-2.19330625572907	1.03644648324563e-79	down
ATP5MG	-2.18783778815287	1.30167954569504e-15	down
CRHBP	-2.16146708653665	3.36320481755168e-291	down
ACKR1	2.14168079633035	2.67310463281957e-141	up
CLEC4G	-2.13490929749033	2.99292740118787e-113	down
COL1A2	2.11293209854636	4.4603099905278e-78	up
NOP53	-2.11136099731568	6.00467668352296e-86	down
MT2A	-2.08376872200604	1.10792588455602e-38	down
S100A10	2.07863119392129	2.59029348070962e-93	up
ALB	-2.05198162188938	8.78309015500851e-60	down
IGKC	2.03154743108442	0	up
HLA-DQB1	-2.02037910187864	1.47603244709835e-78	down
CCDC80	2.0142554922122	5.50892273079604e-55	up
RNASE1	2.01361136490101	1.22980662321759e-57	up
ATP5ME	-2.0110900864123	2.03235807792053e-46	down
LGALS1	1.99843459483302	1.71349269483602e-80	up
ELOB	-1.98066848549705	1.3520564957833e-45	down
HLA-DQA1	-1.95250422976316	2.05066414594993e-73	down
CPE	-1.94515364483543	1.20340124786578e-238	down
ATP5MC2	-1.93299167426409	1.86549391746789e-44	down
CLEC4M	-1.91703205045938	6.70672389414575e-77	down
MEG3	-1.88504738840199	1.94411499819792e-59	down
RBP7	1.8512851418046	2.30907939634364e-143	up
CD14	-1.83493781358981	2.11628413510854e-59	down
MGP	1.75197341051455	5.19382471794339e-87	up
AKAP12	-1.74946980303303	2.66940529593548e-157	down
LIFR	-1.74690133866285	0	down
MS4A6A	-1.73569703469584	1.54136706778515e-85	down
NNMT	1.72801605984626	6.4806132627145e-124	up
PPP1CB	-1.72413880864115	1.84399409098249e-69	down
APOA1	1.72202709417334	2.06752076344895e-101	up
VWA1	1.69542325797472	0	up
ATP5MD	-1.69301575136624	4.54293620997754e-39	down
LUM	1.67120456181955	3.53453979113761e-65	up
MT1M	-1.66512897285776	1.08272717439641e-17	down
ATP5MPL	-1.66397564253345	3.64499808338734e-37	down
CTSL	-1.6611175448038	8.99635933332369e-73	down
POU4F1	1.65468031263149	3.34577820596655e-174	up
FCGR2B	-1.64968823295993	5.92087753122856e-63	down
C1R	1.64881435326599	1.33126330335608e-116	up
LGMN	-1.63612484966167	7.66735324869461e-60	down
ADIRF	-1.63141251716094	4.03479761503644e-117	down
IGFBP2	1.62748817575271	7.41009146547465e-175	up
LXN	1.62399897190147	6.21830687199403e-99	up
GNB2L1	1.61673615345357	5.20157777344844e-112	up
CCL14	-1.59258255291809	7.42068284805432e-32	down
GNLY	-1.58896677143	1.98551834707739e-124	down
LYVE1	-1.5888203653586	3.24889873146958e-60	down
IGLC7	1.58603944517696	0.000252227034014122	up
IGHG3	1.57680680126465	1.2146839197022e-22	up
GCNT4	-1.55828917283043	3.61188907263877e-97	down
PLAT	1.55019972583269	3.74912119907378e-61	up
ANXA2	1.54535179189551	5.29190703380788e-72	up
APOE	1.54325501677982	1.44080935617182e-54	up
PASK	1.54284350607544	2.02320954740012e-20	up
DCN	1.53652178257949	6.06061491333706e-69	up
ATP5E	1.53583156707951	7.34263063022511e-116	up
CTGF	-1.50074344401669	1.80311923011667e-53	down
PCSK7	-1.49764814899972	6.89923754878915e-90	down
DUSP1	-1.49718635669149	1.36088172976186e-62	down
PCOLCE	1.48954413861589	4.06019207697683e-98	up
MYH11	-1.4880274719322	3.33858398238964e-96	down
SELENOS	-1.48678247883659	3.39893793430371e-12	down
CXCL16	-1.48145899126939	1.72992486123345e-59	down
IGHGP	1.47808157724959	3.15094489855051e-24	up
CD320	-1.46529498394328	4.78447868707405e-102	down
MT-ND4L	-1.45692837209095	1.10230886542573e-32	down
RHOB	-1.45261102317273	4.66934769243962e-172	down
CST3	1.44407166638071	7.06030218936224e-132	up
IGLC2	-1.44002403150252	9.05512122113234e-06	down
TIMP3	-1.43894787236256	9.29966781080184e-155	down
TCEAL9	-1.43610357649838	1.46987896184576e-30	down
IL13RA2	-1.42133462218014	6.73771542861549e-35	down
TRIR	-1.41972469211676	1.56279685702959e-34	down
BHLHE40	-1.41952252740477	3.89778128767034e-26	down
BEX3	-1.41154600028309	3.05849643587577e-30	down
SELENOW	-1.40952162960365	7.04220143362097e-31	down
SYNE2	-1.40628432000829	1.90738207458253e-54	down
MYLK	-1.40376622389349	7.19826404823012e-85	down
ATP5PF	-1.40311527541153	5.17290490774724e-33	down
SELENOH	-1.40145313816153	4.64175982152983e-33	down
OIT3	-1.39729074275954	8.93224165218495e-65	down
TFPI2	-1.39628224801261	9.88568440832722e-207	down
CFP	-1.39102712745948	3.21447462436277e-35	down
BGN	1.3857729087049	1.13919547667728e-38	up
SOCS3	-1.36969886112255	7.8636093870129e-210	down
PDGFA	-1.36952716292593	2.92568935981304e-20	down
FGL1	1.36783040208347	8.75575118904165e-114	up
RARRES2	1.36431761326809	5.55485596448454e-70	up
TOB1	-1.35953802229105	2.11835525844028e-43	down
MAFB	1.35779243829527	8.10730338917958e-67	up
PLN	-1.3576789519516	4.96679954834198e-40	down
C1S	1.35631259263463	1.86579834678378e-82	up
MEIS2	-1.354546662963	0	down
THY1	1.35221210808599	3.14625147575626e-96	up
APOLD1	-1.35219290778331	9.97156082026714e-19	down
ATP5PO	-1.34615822121605	4.95783251844158e-32	down
PLAC8	-1.34593447311961	6.49803917646409e-79	down
ATP5F1D	-1.34556245727817	4.95783303882243e-32	down
ATP5F1B	-1.34486114723615	5.7036569962865e-31	down
PAXX	-1.3427482106347	7.89014141974075e-11	down
CFH	1.34141454577944	1.02546692716113e-110	up
EHD3	-1.33513131415704	2.60622881752623e-37	down
ALDOA	1.33462849400087	3.48817937033028e-76	up
SRGN	-1.32276055699335	6.68108849428684e-50	down
CEMIP2	-1.31767718108874	2.57700235617452e-28	down
SPP1	1.31385220501048	7.55408167871848e-137	up
HNRNPH1	-1.30494063263598	7.46526588247118e-49	down
HLA-DMA	-1.2882009934561	1.7955540330159e-12	down
RARRES1	1.28002358038901	1.1784832522905e-83	up
IL33	-1.2763175868447	3.13444386923761e-45	down
S100A12	-1.27525658309955	1.22514055748613e-35	down
TMSB10	1.27302559180351	8.48002119604001e-105	up
MRO	-1.26413012625578	1.54913278390013e-24	down
MTRNR2L12	1.26146696695116	7.13687720363186e-94	up
ERRFI1	-1.25475404355475	9.14118430033765e-84	down
LY6E	1.25428381290928	8.07302177773735e-81	up
PLPP3	-1.25427363971297	2.44215425636464e-50	down
ADM	-1.24948768351239	4.19299014377896e-15	down
RELN	-1.24551819879354	9.45541232523374e-39	down
FBLN1	1.24211839549318	5.27794336044289e-58	up
HSPA1A	-1.23974570498723	1.04860830993498e-15	down
CD300LG	1.23668623643901	1.91815321866863e-119	up
HSP90AA1	-1.23608421945893	4.67169846042038e-21	down
JUN	-1.23498639449752	4.8097194294204e-35	down
ATP5G2	1.2348263560655	9.05849320775943e-85	up
PLTP	1.23436407938883	2.97031749982726e-64	up
INTS6	-1.22909280859562	4.41676820001691e-24	down
ATP5I	1.22782948768122	9.98022509773674e-80	up
FEZ1	-1.22684499091281	5.76502394269164e-33	down
CXCL2	-1.21532510029556	1.03095367418021e-70	down
AC013461-1	-1.2105212844387	2.18052884594733e-57	down
NPL	-1.21012859068059	8.00161658340989e-32	down
CMC1	-1.20684193517571	5.21707856302199e-104	down
JUND	-1.20249954117431	2.21326703860735e-25	down
ATP5IF1	-1.20106079120675	5.31238689262356e-27	down
GSN	1.20059570436052	1.51942166934083e-40	up
RCAN1	-1.19464207301602	1.74155782825427e-56	down
ADAMTS4	-1.18877398958586	3.87570813371872e-13	down
PTPRB	-1.18798804298462	0	down
ANXA1	1.18533544068877	5.00730762706049e-95	up
PTGDS	1.18272798229252	3.85853375138625e-42	up
NPY1R	-1.18127180228992	2.52574020489419e-30	down
PER2	-1.17223542227218	2.01921713932283e-70	down
SEM1	-1.17184863261697	1.59393552544119e-27	down
DSTN	-1.16896327053779	8.1433553870241e-90	down
SELENOK	-1.16560418558742	1.14427860266682e-25	down
TTR	-1.16104576626369	1.8749052573761e-17	down
PTGIS	1.15877804619787	1.95731685011299e-84	up
VCAN	-1.15814616862399	5.42077925072249e-36	down
GLUL	-1.15714839034129	7.88893354081118e-197	down
SDC4	-1.15710726548095	2.60101979898711e-51	down
SELENOF	-1.15688073798175	4.27732212073571e-26	down
APOC3	-1.15455890188922	1.1649633639588e-14	down
CLEC14A	1.15376755798607	2.08933631478868e-37	up
PTRF	1.15089214204685	7.75547644575238e-67	up
IGFBP6	1.14740297966993	6.16223898204972e-40	up
TSPAN7	-1.1459664409429	7.54461620272438e-44	down
IGLC3	1.1453426386584	0	up
IFI27	1.14131474824099	3.08264573997316e-13	up
ZFP36	-1.13998686561894	4.56242520686467e-18	down
C1orf56	-1.13848821165105	1.19571892840268e-114	down
RFK	-1.13658425072773	2.27707395961713e-212	down
EDNRB	-1.13514216636071	1.17743037429668e-140	down
S100A11	1.13464049462318	9.98416639149905e-103	up
SLC9A3R2	-1.13174646508123	2.14304843967991e-156	down
APOC1	1.13141840953851	5.57460741653218e-37	up
INSR	-1.13048861592612	1.49080202719349e-20	down
BMP2	-1.12913430579664	2.55996625764619e-72	down
ICAM1	-1.12813552224244	4.90009934376941e-11	down
KLF4	-1.12598642409531	1.14942749976862e-194	down
EFEMP1	1.1228943298491	2.85537512422241e-97	up
GLTSCR2	1.12272078004232	2.04543124730496e-75	up
LMNA	-1.12213504502496	2.10096951076226e-18	down
BICC1	-1.12107005934772	1.14346654569774e-81	down
ATP5L	1.12023149185343	2.21058071260192e-67	up
MCL1	-1.11996016404336	2.96115909979797e-75	down
USMG5	1.11833372781005	1.35802278628728e-70	up
PPP1R15A	-1.11766945073262	5.86927408567313e-90	down
LITAF	-1.11373072068055	7.85076302793537e-20	down
TCEB2	1.11370839964615	4.8845867308459e-75	up
MT1A	-1.11286628686687	0.0469331998416388	down
CXCL8	-1.11148937973123	2.82231766939275e-35	down
GPX1	1.11117693807213	6.12176245390317e-61	up
ATP5MF	-1.10757444878361	2.26334161144967e-11	down
DNASE1L3	-1.10399716952486	2.13610087199467e-58	down
ATP5MC3	-1.10112372709736	1.46655139604432e-10	down
KLF9	-1.10044172807839	2.3087000282677e-22	down
SERPING1	1.09857118966988	1.85469186870961e-80	up
ATP5F1C	-1.09542726006957	3.3547763669776e-25	down
KLF6	-1.09463737372667	2.52300770424342e-11	down
PPIB	1.09167957058179	8.41152344156416e-91	up
SAT1	1.09010920369606	2.00457474196521e-20	up
LGALS3BP	-1.08969526235429	6.49216695695099e-25	down
C14orf2	1.08702265370528	1.02841144424528e-63	up
MTHFD2	-1.08504238393985	4.89195108670798e-42	down
ID2	-1.0840551482562	2.03892764519824e-24	down
TUBA1A	1.08392056431426	3.40988624773699e-35	up
VMP1	-1.08301236233677	3.8635326322109e-52	down
VMO1	-1.08263394804411	3.62240640259766e-23	down
ITPRIP	-1.08107643585826	9.37896748651141e-24	down
PLPP1	1.08088272938566	2.33380588140824e-19	up
CTNNAL1	-1.08001502083417	3.89146687916347e-176	down
HLA-DRB5	1.07870698326201	2.09546471877645e-17	up
NUPR1	1.07847255729908	3.73981351393326e-55	up
SDCBP	-1.07641725640399	0	down
ECSCR-1	1.07539085447967	1.65371764344156e-55	up
NTS	-1.07527174315915	3.4213074764801e-141	down
COPS9	-1.07294652771541	8.04575761514204e-25	down
SEPW1	1.07247522856764	5.90665174057154e-60	up
IGLV6-57	1.07193948513841	6.06334457824456e-06	up
S100A8	-1.07173026607768	2.30002400622225e-18	down
SPARC	1.07088693936465	4.3525485443496e-200	up
TPM1	-1.07065039048884	1.88102771655874e-79	down
DNMT3A	-1.06977781908665	3.42242128226543e-33	down
CCL23	-1.06838152352592	6.8112545384416e-19	down
MYADM	-1.06813071234697	3.81072104264106e-47	down
PRSS23	-1.06755108245433	1.4626551241767e-72	down
RCAN2	-1.06634044437696	5.29507849695702e-48	down
BEX1	-1.06169448763912	8.29740466258691e-35	down
IFITM1	1.06135818490619	6.49926293640622e-61	up
ELOC	-1.06132092729274	1.38764684821752e-22	down
AXL	-1.06074938015807	1.19438631975315e-34	down
C1QC	1.05826273580562	5.97176837269805e-79	up
MCAM	-1.05818705655335	5.85804772201305e-39	down
TMEM176A	1.05775117755362	1.0123402883695e-78	up
RND3	-1.05346656718712	1.63549256765005e-43	down
SHFM1	1.05301981904959	8.00262037303569e-62	up
GEM	-1.0524159557797	1.33117792807975e-28	down
IGHM	1.05224904077819	0	up
SRPX	-1.05127894689102	3.73155919657783e-176	down
ATP5PD	-1.04944870245608	4.14543689469182e-24	down
UBA2	-1.04137257943506	1.96492209940484e-43	down
SCGB3A1	-1.03955042227596	6.97743946101718e-92	down
RGS5	-1.03602790638927	1.93482979686539e-43	down
CD9	1.03287641798629	6.13870717741774e-41	up
C11orf31	1.03052421290843	2.32407808693387e-57	up
ATP5J	1.02805886216905	6.22671839238472e-56	up
FOSB	-1.02792000409825	4.86954133457012e-82	down
PDK4	-1.02565859440548	3.78640252513209e-15	down
IFITM3	1.02534186028094	1.28811374911076e-109	up
TPT1	1.0246577701959	6.28916931674503e-88	up
CXorf36	1.02364893900218	2.33406475866964e-238	up
ATP5F1A	-1.01762233162359	7.89014141974075e-11	down
MTRNR2L1	1.01423589095003	3.02956140700184e-34	up
NFKBIA	-1.01389808397747	1.6138053837936e-20	down
IGFBP7	1.00961426604261	2.10509396644915e-243	up
RPLP0	1.00857945881334	1.12658903321108e-63	up
CHP1	-1.00716363225408	1.4473962213801e-57	down
CCNI	-1.00352533495571	1.07654334505357e-64	down
S100A13	1.00084140488246	1.87426773336767e-73	up
CEBPB	-0.996231092222239	9.31049873872509e-17	down
SH3BGRL	-0.995976560841586	1.30289837244558e-55	down
HIF1A	-0.99455004439341	1.6693990556684e-21	down
CYR61	-0.993527748367169	3.79619850269054e-60	down
CDH6	-0.993498618913269	1.5709471483903e-29	down
KLRD1	-0.991517392969982	2.30602878333135e-187	down
MMP23B	0.991279564625206	4.41283680496793e-98	up
HLA-DMB	-0.988352972194498	1.46655139604432e-10	down
DNAJB1	-0.987807844132735	1.24850561292218e-10	down
SERPINI1	-0.986160723744551	3.86729736832197e-32	down
CD4	-0.98446522229541	1.50122728053312e-33	down
GGT5	0.984229181561451	4.04885245872288e-57	up
NTN4	-0.982237473400428	5.90812597011772e-29	down
CLEC11A	0.98120855214703	1.33965942545031e-63	up
FAM167B	-0.980426721345181	3.53516836263701e-19	down
HSPA1B	-0.979995837033084	3.59031297600488e-25	down
SLC20A1	-0.977147770893537	0.0120848183797564	down
STAB2	-0.976602609644087	1.59711899827221e-31	down
ARL4C	-0.974261629184678	6.21761566118907e-29	down
PPP1R14A	-0.971135705645006	3.95592714778686e-219	down
ANPEP	-0.968399195422987	1.40145404760248e-23	down
ATP5D	0.965426200366388	6.80561972651409e-58	up
XBP1	0.964819094835583	3.34025520849158e-32	up
NET1	-0.962872361780608	3.7848182223983e-43	down
SEPP1	0.962151055275031	2.7632620843427e-24	up
SEPN1	0.961365474888825	5.61935570726073e-55	up
TMEM176B	0.958022743478487	5.15310562416809e-67	up
MRC1	-0.957287016771295	4.155377067756e-32	down
ATP5J2	0.956340348567475	8.4281567229993e-68	up
NECTIN2	-0.953306885145186	2.91870866038084e-20	down
ATP5B	0.953056817009201	4.42509378406701e-59	up
RPL36A	0.948009421757888	1.36447203324794e-52	up
SH3BP5	-0.947345340228378	2.38344038867296e-24	down
FLT1	0.946326462394763	8.15789171023357e-13	up
C1QA	0.943926719365614	3.59983318027705e-83	up
ATP13A3	-0.942886483867155	8.15480589690009e-175	down
MTRNR2L8	-0.942443317473749	6.36852919641728e-66	down
TINAGL1	-0.938435919636173	1.37899025302086e-56	down
PVALB	-0.937879834607059	1.18286148796762e-19	down
NPC2	0.937836635638579	1.86572430978496e-47	up
ATPIF1	0.937751657112131	5.85109877835636e-57	up
NUDT4	-0.93601105208874	4.46062979656547e-23	down
PTP4A3	-0.935220608773003	6.80592044136068e-27	down
SYPL1	-0.933069092180801	6.59249406455756e-36	down
C1QB	0.931602538562044	4.62399788800659e-62	up
ADAMTS1	-0.928276292632593	9.20763388207235e-77	down
ITIH2	0.926323410139567	2.9002651221782e-92	up
MMP7	0.925924072143344	1.0318773035188e-49	up
PTP4A1	-0.923891693724268	4.47395650859685e-49	down
STMN1	0.923882430057884	1.88905446383071e-31	up
SOCS2	-0.923218968348354	8.06142488142994e-13	down
CDC42	-0.923159771306193	2.90372786078396e-47	down
CSRP1	-0.923097094873099	2.86085355588e-29	down
MYC	-0.922091935816857	6.42738024363254e-49	down
C7	0.921457379598491	6.55812104390322e-38	up
GPX3	-0.91910518864917	2.30087721522786e-108	down
PHLDA2	-0.919001288295202	1.84480223241895e-09	down
HES1	-0.918993668936516	4.8828550064361e-07	down
RBP1	0.918465253538644	1.24656298619129e-28	up
NTRK2	-0.916360687499284	1.83744515624448e-32	down
EIF5A	-0.913009989233486	1.59123568308172e-07	down
GOLIM4	-0.91235946834382	2.64039366227764e-13	down
RPL28	0.909706999659991	2.91870585678997e-97	up
MS4A4A	-0.908725817324292	4.95763485811164e-14	down
TMEM37	-0.908144673018756	2.97538789896667e-15	down
EMP3	-0.905913260172323	9.8122422035948e-115	down
KNG1	0.904940328421473	2.68797599746139e-36	up
SRSF3	-0.903850144508543	2.59254436114845e-36	down
AC090498-1	0.903676941398276	5.09249332008662e-44	up
A2M	0.902472014300674	4.00382081521259e-59	up
CD74	0.900679639107565	2.1457425065461e-13	up
COL4A2	0.90025889994743	5.267871664488e-140	up
MARCKS	0.899692086244015	6.15170428179809e-32	up
C19orf43	0.898949059998215	1.54475436571457e-53	up
CBX6	-0.89746774415476	1.28809850135068e-17	down
TMEM88	0.895142397551085	1.54910154289822e-31	up
ZFHX3	-0.894247492326244	6.78382030082935e-20	down
F8	-0.893890367435494	1.23909082666984e-140	down
IL6ST	-0.893883347080548	1.0604198743931e-27	down
RPS17	0.892192327548952	2.82626358076042e-66	up
IGFBP4	0.891739806790834	2.92846061806588e-38	up
CYCS	-0.891247593915898	1.68235770806061e-16	down
KLF10	-0.889920468652955	5.23433561242099e-22	down
LYZ	-0.88475819896726	1.35692824429513e-122	down
ETS1	-0.884736323790155	6.99321685044098e-147	down
FGA	0.88407694500177	7.88058373762475e-65	up
MYEOV2	0.883888545852088	8.36823684102935e-50	up
BTG2	-0.883580929816656	3.2288788288272e-11	down
LBH	-0.883139995455117	1.22801774009028e-33	down
SEC14L1	-0.882363396616022	1.92731480128096e-20	down
PALMD	0.88228674752639	6.45238584796777e-76	up
DAAM1	-0.882162854062487	2.99440603666853e-20	down
FTCD	-0.881300565564916	1.93838348328934e-39	down
RPS26	0.880945941134679	1.75925510869037e-58	up
MYCT1	-0.879386369542273	2.54979018251043e-19	down
BTNL9	0.878892763303647	8.26766870368054e-25	up
DDX5	-0.878555072938092	1.62729096486894e-44	down
TMED2	-0.878075587641898	1.76714370302995e-50	down
TRAC	0.877508477864275	1.03006135083781e-27	up
CAPZA2	-0.877351826420042	3.84085392058587e-27	down
KRT18	0.877241482998585	7.0708532673208e-31	up
CRIP1	-0.877219095512707	5.0203825820281e-81	down
PHACTR2	-0.877212522327767	2.32028966868612e-19	down
ATF3	-0.877096207187922	3.63510869398545e-37	down
RPS6	0.877017476777987	1.92464610490617e-64	up
MAFF	-0.876157313146841	2.46607645525202e-28	down
TNFRSF12A	-0.875829136824726	5.84609105397684e-56	down
PPP1R12A	-0.874524670267511	2.25556446799299e-29	down
TRA2B	-0.873215586750372	7.39596542663187e-17	down
SERPINA1	0.872520815938712	6.97647126604874e-93	up
APOA2	-0.869412744533949	1.91850010834306e-06	down
MAT2A	-0.869275422731863	6.09490924920836e-20	down
CTNNB1	-0.86888045402403	4.64379992376901e-15	down
CAV2	-0.866928097653211	1.77633474271681e-25	down
OLFML3	0.86530965523998	1.42900551977064e-60	up
MLEC	0.865258143306759	1.93646142776361e-47	up
TSPYL1	-0.863203681743527	2.06110332902363e-35	down
UQCRB	0.861526609267239	1.24578389826085e-168	up
SPON2	0.859046301960484	3.93929607489319e-53	up
ENG	0.857746140215944	1.48040425228287e-23	up
ZC3H12A	-0.85690453643594	2.32734191300481e-29	down
PDLIM1	-0.856535804446416	4.92597107277882e-20	down
AREG	-0.855948200930354	4.52626355068226e-41	down
NKG7	-0.85594579058283	0	down
MT1E	-0.854178484209979	1.0774396532853e-18	down
ST6GAL1	-0.852380249611823	2.39263130888126e-21	down
THBS1	-0.851967667867373	9.24331009561498e-22	down
TSPAN4	0.850986097335154	3.35835899006781e-74	up
C2orf40	-0.850053817375974	1.40886510701244e-18	down
ATP5H	0.849760833911398	6.05740886680993e-47	up
SOX4	0.848496094436143	3.95740764172329e-38	up
AMOTL2	-0.848079941288223	1.01456979363289e-29	down
IL1R1	-0.847865105897117	6.8040902036853e-104	down
KRT8	0.84718059105	1.5265732618259e-27	up
ATP5EP2	0.84502749823703	9.26870399684844e-65	up
XIST	0.843895762809377	1.54529714222317e-79	up
CREM	-0.842792294951622	1.92951132557547e-10	down
SLC40A1	-0.842776967762386	2.71961124382304e-146	down
PRKCDBP	0.842420430185866	3.82821428770167e-96	up
BCAM	-0.841253373426881	5.71979696773806e-28	down
ZBTB20	-0.840443388489615	2.16198763468415e-11	down
FLNA	0.83868764932314	4.5266663568916e-42	up
F2R	-0.837980083872402	7.25797780122234e-22	down
EIF4A2	-0.832609459607498	4.12583844464783e-45	down
VCAM1	-0.832552259059231	2.37815710878733e-34	down
CDKN1A	-0.832158534095451	2.55079656255189e-10	down
EGR1	-0.831542470382397	1.02980546062378e-42	down
TRGC2	-0.831449425981408	2.90666015700222e-148	down
TM4SF1	-0.831371076496533	8.69775162072548e-126	down
ZNF90	-0.828951852645001	1.37810652492399e-18	down
GAPDH	0.828228838060315	4.92087692642907e-32	up
SOD2	-0.827995555212961	7.29976501105841e-09	down
ACTB	-0.827510207901755	6.14921369160599e-100	down
PPP1R12B	-0.827359059029172	4.31340410313881e-21	down
CDC42SE1	-0.827174602711217	7.3493191310782e-54	down
COL15A1	0.826873077966909	1.1316987816076e-135	up
MT1X	-0.826849510591571	7.37268307691484e-21	down
C4orf48	0.826778369068491	9.23618533000967e-108	up
SGK1	-0.82500294471695	6.29901917132501e-78	down
HLA-DQA2	0.824788545020962	4.26253343621763e-06	up
SYNPO2	-0.824589821359926	1.32190034308764e-10	down
MAP3K7CL	-0.824194891667086	4.51645184753176e-26	down
ACTN1	-0.822151375587376	2.90393885762862e-21	down
CXCR4	0.821979402827744	0	up
GPR182	-0.821254864402776	4.3724771119973e-14	down
NFIB	-0.820321261536673	2.3618344818432e-15	down
CCDC3	-0.819785755671564	4.61599641322935e-38	down
SNX6	-0.818371509911763	4.95135277888923e-16	down
IFRD1	-0.818018035997174	1.48214497983849e-16	down
IGHG1	0.81749496484836	0	up
HSPA8	-0.816762048192179	1.46826934823048e-28	down
CCL3L3	0.816337692125164	1.44570082050229e-74	up
CRIM1	-0.816237731085627	1.44405907126602e-08	down
TBX2-AS1	-0.81608897238669	5.45269325104698e-21	down
NAMPT	-0.815071436714983	3.88185406533183e-46	down
WARS	-0.81319172164368	5.87469680207588e-15	down
SC5D	-0.812780182324539	1.6054532127432e-14	down
PFN1	0.81186654620916	3.09203906035181e-47	up
ITGB2	0.811568642121027	3.93129553948293e-62	up
CTSD	-0.81086016235392	4.30534480009773e-40	down
MARCH6	-0.810622118515657	1.45511376567251e-17	down
ALPL	-0.808901287580162	6.56634596523324e-205	down
BASP1	-0.808680647361051	2.14042047556022e-14	down
CD52	0.808166717236942	1.12822921114945e-13	up
TPM2	-0.806508816296849	5.39076033599735e-53	down
SRSF6	-0.806332010529083	6.01297748748844e-21	down
FGFR1	-0.806243166005111	8.58390034665983e-08	down
GSTO1	-0.804383832161228	1.52499971293736e-19	down
CYBA	0.803719039004649	1.77436829736888e-52	up
ID1	0.802885432326699	1.10373181410289e-51	up
CD36	-0.802387337825737	1.16851047435294e-103	down
DNAJB4	-0.800676172024138	3.91026645774108e-27	down
PPARG	0.799005228599001	2.18997819373561e-32	up
CXCL12	-0.798778470773376	4.98539165269147e-41	down
PDGFRA	0.796244979627462	3.7170953165952e-91	up
SERPINB1	-0.795617532642962	2.69945837249233e-97	down
NEDD9	-0.794719489459693	1.80204104144572e-20	down
GJA4	-0.794381731299827	9.98415856808295e-09	down
CALM2	0.793319380091961	2.7289577315152e-29	up
ATP5O	0.792787700565897	3.12769548518127e-35	up
COL6A1	0.791696321865433	4.61801675262731e-13	up
RPS4Y1	-0.791560136926081	1.88059084328348e-47	down
RPL12	0.790289309906514	2.44837686091595e-72	up
GLO1	-0.790146590687052	2.07448663966792e-12	down
PABPC1	-0.789275654805488	4.29273051779192e-19	down
ELF1	-0.788897222869253	5.24544634985861e-14	down
STAB1	0.788653280477357	1.33651343173405e-43	up
ATP5G1	0.788539368428993	2.55593569817585e-40	up
CTSH	0.788260066213171	3.92778641048752e-35	up
SET	-0.78794096009419	3.79940184819599e-25	down
EEF2	-0.787888343027667	1.7957591833644e-53	down
SERINC5	-0.786916786689498	6.67261603703977e-24	down
FCGRT	-0.783087131873566	9.21727012406826e-34	down
RAMP3	-0.782124457552301	1.26848227115454e-13	down
ELMSAN1	-0.781700974335337	2.82496369697914e-24	down
S100A6	0.780294640706109	1.41590432300413e-26	up
HTRA1	0.780127039701313	7.45516383056977e-100	up
CLDN5	-0.779596849544086	5.42479661584925e-20	down
FGG	0.778199066759808	1.30970341016562e-43	up
SPRY1	0.77810012551012	1.52019158778552e-17	up
RPL17	-0.776970879974293	2.48589751040688e-07	down
AP005530-2	0.776927767413157	7.73868843000575e-66	up
IGKV4-1	0.77682553507714	0.00823602249306991	up
PROCR	0.776427603737016	5.30661140418096e-43	up
BMPER	-0.775319633839249	1.62737492621388e-242	down
CCL4	-0.774952866708783	5.28706020548189e-07	down
TMEM2	0.774095011137456	3.27072367823918e-29	up
MGLL	0.772910718146501	7.07848785181307e-118	up
CITED4	-0.772000363113984	9.96778176458067e-22	down
S100A9	-0.771722310706257	0.00343189012455239	down
PTMS	0.771304681773625	1.49103564560722e-26	up
ANXA6	-0.770438306703707	1.71840587174702e-18	down
ATP5G3	0.769434022029308	4.68082855129951e-30	up
MIF	0.768543621154548	1.41687616972408e-35	up
IL32	0.765516429061746	4.35760088124794e-22	up
CRIP2	0.76545852641991	8.67435588993572e-23	up
GPR146	0.764405490989641	1.87177011204223e-62	up
TLE1	-0.763203280021044	1.35548339113947e-15	down
WTAP	-0.763158935385352	3.12810177841818e-14	down
TACC1	-0.763110672601543	1.04635716129299e-121	down
FGL2	-0.762566686740074	2.81260594259997e-11	down
CSRNP1	-0.762521910632349	2.76110882753316e-32	down
RAB13	0.762473324609218	4.82545669610089e-17	up
PRF1	-0.76187450350724	4.35247659210397e-139	down
DAB2	-0.761654713495029	1.04041358692757e-20	down
IGKV1-12	0.761258666638605	0.0188878906737055	up
TIMP2	-0.760910960663347	5.01414172376975e-17	down
TUBA1B	0.760571415057467	9.78155533627178e-15	up
COL4A1	0.758624793414048	2.78223729950724e-83	up
ECM1	-0.757818644592083	4.04769329992396e-10	down
KLF5	-0.757058604530782	1.05659145050887e-17	down
ACTA2	-0.755399070339985	4.74704932883079e-61	down
NBEAL1	0.755129308531162	1.39656301651721e-36	up
TUBB	0.754536767807125	9.47803633384937e-21	up
AKAP7	-0.75453258574419	4.48825389828363e-22	down
RASGEF1B	-0.753888204722757	3.60036836671009e-11	down
NFKBIZ	-0.753130837070832	3.03432778801027e-12	down
RPS2	0.752983194332654	8.24254182184231e-40	up
EZR	-0.752752586423181	3.55631021901173e-20	down
SLC29A1	0.752378838784435	1.70221818922645e-68	up
JUNB	0.751815414624761	4.04233535761411e-09	up
DMPK	-0.751187798857103	5.23432474632213e-19	down
LTBP4	-0.748134102948593	2.93122241787554e-156	down
RAMP1	0.747907088402082	4.89572759848668e-50	up
COL5A1	0.747174101893954	1.14978021846416e-50	up
CSDE1	-0.746351063901868	1.65381252099731e-15	down
ASPN	0.745732179336746	6.0216990447384e-41	up
KLRG1	-0.745377998548938	5.17179497604265e-132	down
MAP1B	-0.744524697629903	6.38944129823215e-22	down
TXNIP	0.744170281887186	6.1132374469842e-41	up
IER2	0.743954811381322	2.46363373424746e-07	up
LDB2	-0.742704992173629	8.23949165545512e-105	down
CD164	-0.742099592984422	2.01283929885497e-27	down
HERPUD1	-0.741449728942614	6.09653003048099e-26	down
SMCHD1	-0.740261777032635	5.24600435590147e-09	down
FYN	-0.739398052584211	1.46215289278185e-127	down
ARF6	-0.739385566128667	6.53441539285782e-19	down
ASAH1	-0.739179463625557	1.15706030619638e-12	down
CNN3	-0.738966639879727	4.28705949267538e-22	down
RPL4	0.738624777450064	1.12194385752592e-33	up
PLK2	-0.738204684099804	1.64888838843073e-81	down
CXADR	-0.735689058229851	1.38785558674185e-28	down
FCGR1A	0.735139639705105	7.83754182196036e-45	up
RNF144B	-0.734656859533211	7.85862989509599e-50	down
CNN1	-0.733729546422516	5.55776965899781e-15	down
HIBCH	-0.733594544119168	4.03461981145751e-09	down
LMOD1	-0.733517384603006	5.90860498422504e-16	down
FGB	0.73223373162616	6.21544597347797e-33	up
MMP2	0.731938281602023	1.9070984047252e-64	up
RPS24	0.731851984818953	1.28754718625809e-48	up
ATP5F1	0.731221704881079	1.05862041269971e-39	up
ITGA6	0.72845753032966	1.76837149647601e-71	up
PCNP	-0.728309170316825	1.68539977522311e-20	down
ATP5C1	0.728006628491846	3.46091985105086e-33	up
G0S2	0.72795446594068	2.71667444340881e-19	up
C6orf62	-0.727485837391063	8.17991630858931e-10	down
NR2F1	0.726499980310424	1.15703040573561e-51	up
CXCR3	0.725995586960067	0	up
TMEM47	-0.725439573984456	5.04697226259859e-17	down
GPRC5C	-0.725355104656067	1.03188412996163e-15	down
RPL6	0.723336820527835	6.84512673429115e-40	up
HLA-DQB2	0.723004197259058	1.68446457599339e-44	up
MFGE8	-0.722893748340025	6.90862908884305e-33	down
DNAJB9	-0.72272684243438	8.36325546148327e-27	down
GADD45B	-0.721862406745742	9.03363833217081e-33	down
TSC22D3	-0.718974592542179	2.02518726642538e-06	down
CAV1	-0.718541964516974	3.10729224206728e-27	down
C11orf96	-0.717508087104949	2.59489917419758e-23	down
AHNAK	0.716452031175135	1.20978883118353e-22	up
RPS18	0.716112544495826	2.20026238569561e-58	up
TSN	-0.714564181203626	5.15716863153576e-09	down
CLMN	-0.714536019813244	1.4440605842931e-20	down
CST7	-0.71403097452216	1.8964095827414e-183	down
APLNR	0.713743594835835	2.57525095236836e-72	up
BSDC1	-0.713266359239807	1.41684972450496e-09	down
DUSP23	0.711432468513397	1.20687589673068e-89	up
MYL9	0.711301076248167	4.26570138598427e-76	up
OAT	-0.710763158068399	1.49411704267102e-12	down
YES1	-0.709070669075098	9.49837293805276e-09	down
SOX18	0.708664367148163	1.00401269673934e-68	up
TGM2	-0.708554369422168	1.59624925533412e-106	down
ARL6IP1	-0.708277373898022	5.66103394413919e-36	down
RERG	-0.705383630162892	1.28283275366482e-18	down
ILF3-AS1	0.703239354705376	6.96258206436019e-24	up
AEBP1	0.703115342666053	3.47088914361947e-37	up
IFITM2	0.701659903880756	3.08847272434992e-49	up
C17orf89	0.701231783334661	1.75161825137801e-08	up
IER3	0.701184233646096	3.65112476574989e-175	up
ADD3	-0.70102202216555	2.01900259885779e-125	down
IRF1	-0.700971116771798	3.12608260179138e-09	down
