# Supplementary material for: Exploring mechanisms of Chaihu-Shugan-San against liver fibrosis by integrated multi-omics and network pharmacology approach
Source: Biosci Rep. 2022 Jul 20;42(7):BSR20221030. doi: 10.1042/BSR20221030 (PMC9301292; doi:10.1042/BSR20221030)
Supplement: Supplementary Tables S1-S8 [file BSR-2022-1030_supp.zip › BSR-2022-1030_suppST3.csv]

component	dataset	MOL_ID_TCMSP	molecule_name	smiles	inchikey	ob	dl	mw	hdon	hacc	iLOGP	GI absorption
gancao	TCMSP	MOL005013	18��-hydroxyglycyrrhetic acid	C1[C@]2([C@](CC[C@@]1(C(=O)O)C)(CC[C@@]1(C2=CC(=O)[C@@H]2[C@]1(CC[C@@H]1[C@@]2(CC[C@@H](C1(C)C)O)C)C)C)C)O	FCVHQYZUEPQNJU-JPQXAEDTSA-N	41.16138694	0.7091	486.76	3	5	3.22	High
chaihu	TCMSP	MOL004702	saikosaponin c_qt	[C@]12([C@]3(C=C[C@@H]4[C@]1(CC[C@@H]1[C@@]4(CC[C@@H]([C@@]1(C)CO)O)C)C)[C@@H]1[C@]([C@@H](O)C2)(CO3)CCC(C1)(C)C)C	IUBQSOTVBGNWDI-AFZHBIBGSA-N	30.5049277	0.63193	472.78	3	4	3.89	High
baishao	TCMSP	MOL001910	11alpha,12alpha-epoxy-3beta-23-dihydroxy-30-norolean-20-en-28,12beta-olide	[C@@H]1(CC[C@]2([C@@H]([C@@]1(CO)C)CC[C@@]1(C)[C@]3(C)CC[C@@]45C(=O)O[C@@]6([C@H]3[C@H]5CC(=CC4)C)[C@H]([C@H]21)O6)C)O	PEQYYKKHHKGVKL-NZIMWEAXSA-N	64.77389307	0.37586	470.71	2	5	3.66	High
chenpi	symMap	MOL006411	obacunone	[C@@]123[C@@H](CC(=O)[C@@]4([C@H]1CC[C@]1([C@]54[C@H](C(=O)O[C@H]1c1cocc1)O5)C)C)C(O[C@@H]2CCC(=O)O3)(C)C	CVJHGBBCIQMLKT-DZJYIAHRSA-N	81.57930479	0.57312	470.56	0	8	2.7	High
chaihu	TCMSP	MOL004598	3,5,6,7-tetramethoxy-2-(3,4,5-trimethoxyphenyl)chromone	COc1c(OC)c(c2c(c1)oc(c(c2=O)OC)c1cc(c(c(c1)OC)OC)OC)OC	SHRSLVWLFNSTLK-UHFFFAOYSA-N	31.97495927	0.59317	432.46	0	9	3.96	High
gancao	TCMSP	MOL004924	(-)-Medicocarpin	[C@@H]12[C@H](c3c(O2)cc(cc3)OC)COc2c1ccc(c2)O[C@@H]1O[C@@H]([C@H]([C@@H]([C@H]1O)O)O)CO	PVEMGMOWXQUWRD-NJAOXFEXSA-N	40.99397199	0.95059	432.46	4	9	2.85	High
chaihu	TCMSP	MOL004653	(+)-Anomalin	C(=O)(/C(=C/C)/C)O[C@@H]1c2c(ccc3ccc(=O)oc23)OC([C@@H]1OC(=O)/C(=C/C)/C)(C)C	PNTWXEIQXBRCPS-JLTIQLCOSA-N	46.05534076	0.6566	426.5	0	7	4.01	High
gancao	TCMSP	MOL004988	Kanzonol F	C1[C@@H]2[C@@H](c3c(O1)cc(c(c3OC)CC=C(C)C)O)Oc1cc3c(C=CC(O3)(C)C)cc21	SVHCNENPWOPFOI-BVZFJXPGSA-N	32.46833364	0.89364	420.54	1	5	4.42	High
gancao	TCMSP	MOL005001	Gancaonin H	O1C(C=Cc2c1c(O)cc(c2)c1c(=O)c2c(oc1)cc(O)c(c2O)CC=C(C)C)(C)C	CCUZOQMNQONIMX-UHFFFAOYSA-N	50.10372327	0.78416	420.49	3	6	4.19	High
chaihu	symMap	MOL000546	diosgenin	[C@@]12([C@H]([C@H]3[C@@H](O1)C[C@@H]1[C@@]3(CC[C@H]3[C@H]1CC=C1[C@@]3(CC[C@@H](C1)O)C)C)C)CC[C@H](CO2)C	WQLVFSAGQJTQCK-VKROHFNGSA-N	80.87792491	0.80979	414.69	1	3	4.49	High
chuanxiong	TCMSP	MOL002157	wallichilide	O1C(=O)C2=C(/C/1=C/CCC)CC[C@@H]1[C@@H]3C=C([C@]([C@H]21)(CC3)C(=O)CCCC)C(=O)OC	HADAHVQGKBBPPW-NLQWGDCSSA-N	42.31067949	0.70639	412.57	0	5	3.98	High
gancao	TCMSP	MOL004806	euchrenone	c1(ccc2c(c1CC=C(C)C)O[C@H](CC2=O)c1ccc(c(c1)/C=C\C)OC(C)C)O	LOMFVXOLTBGKBK-CVUHLLMESA-N	30.28726099	0.57386	406.56	1	4	4.06	High
chenpi	TCMSP	MOL005815	Citromitin	c12c(c(c(c(c1OC)OC)OC)OC)O[C@H](CC2=O)c1cc(c(cc1)OC)OC	LTRBUBSPQISFFL-CQSZACIVSA-N	86.90404672	0.51439	404.45	0	8	3.65	High
zhiqiao	TCMSP	MOL005828	nobiletin	c12c(c(c(c(c1OC)OC)OC)OC)oc(cc2=O)c1cc(c(cc1)OC)OC	MRIAQLRQZPPODS-UHFFFAOYSA-N	61.66943932	0.51652	402.43	0	8	3.96	High
gancao	TCMSP	MOL004805	(2S)-2-[4-hydroxy-3-(3-methylbut-2-enyl)phenyl]-8,8-dimethyl-2,3-dihydropyrano[2,3-f]chromen-4-one	O1[C@@H](CC(=O)c2c1c1c(OC(C=C1)(C)C)cc2)c1cc(c(O)cc1)CC=C(C)C	NEIURIYDQMKXIG-QHCPKHFHSA-N	31.78703353	0.72403	390.51	1	4	4.17	High
gancao	TCMSP	MOL005018	Xambioona	O1[C@@H](CC(=O)c2c1c1c(OC(C=C1)(C)C)cc2)c1cc2c(OC(C=C2)(C)C)cc1	FGJUXFVUOCKRCY-QFIPXVFZSA-N	54.84916242	0.87419	388.49	0	4	4.16	High
baishao	symMap	MOL005807	sen-byakangelicol	c12c(c(c3c(c1OC[C@H]1OC1(C)C)ccc(=O)o3)CO[C@H]1OC1(C)C)occ2	LKFJGQQKGCULCI-KUHUBIRLSA-N	58.00427462	0.61088	386.43	0	7	3.97	High
gancao	TCMSP	MOL004824	(2S)-6-(2,4-dihydroxyphenyl)-2-(2-hydroxypropan-2-yl)-4-methoxy-2,3-dihydrofuro[3,2-g]chromen-7-one	O1[C@H](C(O)(C)C)Cc2c1cc1oc(=O)c(cc1c2OC)c1c(O)cc(O)cc1	GAUFLNQQCSXBPK-SFHVURJKSA-N	60.25040908	0.63433	384.41	3	7	2.64	High
gancao	TCMSP	MOL004904	licopyranocoumarin	c12c(O[C@@](CC1)(C)CO)cc1c(c2OC)cc(c(=O)o1)c1ccc(cc1O)O	MOBCUWLJOZHPQL-OAQYLSRUSA-N	80.36001331	0.6535	384.41	3	7	2.47	High
gancao	TCMSP	MOL004855	Licoricone	c1c(c(=O)c2c(o1)cc(cc2)O)c1c(c(c(cc1O)OC)CC=C(C)C)OC	GGWMNTNDTRKETA-UHFFFAOYSA-N	63.57845938	0.4712	382.44	2	6	3.19	High
gancao	TCMSP	MOL004879	Glycyrin	c1(=O)c(cc2c(o1)cc(c(c2OC)CC=C(C)C)OC)c1c(cc(cc1)O)O	FWWGXZYUURXJLK-UHFFFAOYSA-N	52.60657166	0.47466	382.44	2	6	3.31	High
baishao	symMap	MOL002710	Pyrethrin II	[C@H]1([C@H](C1(C)C)C(=O)O[C@@H]1C(=C(C(=O)C1)C/C=C\C=C)C)/C=C(/C(=O)OC)\C	VJFUPGQZSXIULQ-XIGJTORUSA-N	48.35707237	0.35025	372.5	0	5	3.31	High
zhiqiao	symMap	MOL001803	Sinensetin	c12c(c(c(cc1oc(cc2=O)c1cc(c(cc1)OC)OC)OC)OC)OC	LKMNXYDUQXAUCZ-UHFFFAOYSA-N	50.55684919	0.44634	372.4	0	7	3.66	High
gancao	TCMSP	MOL004808	glyasperin B	Oc1c([C@@H]2COc3c(C2=O)c(O)c(c(c3)OC)CC=C(C)C)ccc(O)c1	PDKHNRSRVURSHL-HNNXBMFYSA-N	65.22438608	0.43851	370.43	3	6	2.9	High
gancao	TCMSP	MOL005008	Glycyrrhiza flavonol A	O1C([C@H](O)Cc2c1ccc(c2)c1oc2c(c(=O)c1O)c(O)cc(O)c2)(C)C	UFWHTSBKDGUFOX-OAHLLOKOSA-N	41.27527733	0.59512	370.38	4	7	2.63	High
gancao	TCMSP	MOL004849	3-(2,4-dihydroxyphenyl)-8-(1,1-dimethylprop-2-enyl)-7-hydroxy-5-methoxy-coumarin	c1(=O)c(cc2c(o1)c(c(cc2OC)O)C(C=C)(C)C)c1c(cc(cc1)O)O	LCRIQVFKVCYUAO-UHFFFAOYSA-N	59.62247498	0.42894	368.41	3	6	3.04	High
gancao	TCMSP	MOL004857	Gancaonin B	c12c(cc(c(c1O)CC=C(C)C)O)occ(c2=O)c1cc(c(cc1)OC)O	YQEPOQVRUDADPH-UHFFFAOYSA-N	48.79440201	0.44924	368.41	3	6	3.56	High
gancao	TCMSP	MOL005007	Glyasperins M	O1c2c(C(=O)[C@@H](C1)c1ccc3c(c1O)C=CC(O3)(C)C)c(cc(c2)O)OC	ZIDJFMZHWCAFPM-AWEZNQCLSA-N	72.67080984	0.59274	368.41	2	6	2.58	High
gancao	TCMSP	MOL002311	Glycyrol	C(=CCc1c(OC)c2c(cc1O)oc(=O)c1c2oc2c1ccc(c2)O)(C)C	LWESBHWAOZORCQ-UHFFFAOYSA-N	90.77578223	0.66819	366.39	2	6	3.19	High
gancao	TCMSP	MOL004948	Isoglycyrol	c1c2c(ccc1O)c1c(c3c(oc1=O)cc1c(CCC(O1)(C)C)c3OC)o2	CFWLRXJPRRCJTI-UHFFFAOYSA-N	44.69922568	0.83845	366.39	1	6	3.3	High
chaihu	TCMSP	MOL004609	Areapillin	o1c2c(c(O)c(OC)c(OC)c2)c(=O)cc1c1c(O)cc(O)c(OC)c1	IZWKTABKAJGBFW-UHFFFAOYSA-N	48.96435072	0.41394	360.34	3	8	2.78	High
baishao	TCMSP	MOL001919	(3S,5R,8R,9R,10S,14S)-3,17-dihydroxy-4,4,8,10,14-pentamethyl-2,3,5,6,7,9-hexahydro-1H-cyclopenta[a]phenanthrene-15,16-dione	O[C@@H]1C([C@H]2[C@@]([C@@H]3[C@@](CC2)([C@]2(C(=C(O)C(=O)C2=O)C=C3)C)C)(CC1)C)(C)C	KIAKLFLISZCITK-PPAUHQMUSA-N	43.55620167	0.53276	358.52	2	4	2.54	High
gancao	TCMSP	MOL004811	Glyasperin C	O1C[C@H](Cc2c1cc(O)c(c2OC)CC=C(C)C)c1c(O)cc(O)cc1	RCZMWVKBVFOCEE-ZDUSSCGKSA-N	45.56380662	0.39947	356.45	3	5	3	High
chuanxiong	TCMSP	MOL002135	Myricanone	c12c3cc(ccc3O)CCC(=O)CCCCc(c2)c(c(c1OC)OC)O	ZTSNTUQTNQSIDC-UHFFFAOYSA-N	40.59756633	0.51262	356.45	2	5	3.18	High
gancao	TCMSP	MOL004993	8-prenylated eriodictyol	c1(cc(c2c(c1CC=C(C)C)O[C@H](CC2=O)c1ccc(c(c1)O)O)O)O	XJUDJFVOICLOMY-GOSISDBHSA-N	53.79476318	0.40383	356.4	4	6	2.59	High
gancao	TCMSP	MOL004989	6-prenylated eriodictyol	c1(c(c(c2c(c1)O[C@H](CC2=O)c1ccc(c(c1)O)O)O)CC=C(C)C)O	KBEFFXBSHFUQLT-QGZVFWFLSA-N	39.22383018	0.41259	356.4	4	6	2.8	High
gancao	TCMSP	MOL004935	Sigmoidin-B	[C@H]1(CC(=O)c2c(O1)cc(cc2O)O)c1cc(c(c(c1)CC=C(C)C)O)O	SFQIGPZCFNTPOD-KRWDZBQOSA-N	34.88108616	0.41455	356.4	4	6	2.63	High
chaihu	TCMSP	MOL013187	Cubebin	[C@H]1([C@@H](Cc2cc3c(cc2)OCO3)[C@H](OC1)O)Cc1cc2c(cc1)OCO2	DIYWRNLYKJKHAM-MDOVXXIYSA-N	57.1281289	0.63988	356.4	1	6	3.18	High
xiangfu	TCMSP	MOL004071	Hyndarin	O(c1c2CN3[C@@H](Cc2ccc1OC)c1c(CC3)cc(OC)c(OC)c1)C	AEQDJSLRWYMAQI-KRWDZBQOSA-N	73.93668929	0.64304	355.47	0	5	3.67	High
baishao	symMap	MOL002464	1-Monolinolein	OC[C@H](O)COC(=O)CCCCCCC/C=C\C/C=C\CCCCC	WECGLUPZRHILCT-GSNKCQISSA-N	37.17662836	0.30249	354.59	2	4	3.67	High
gancao	TCMSP	MOL004848	licochalcone G	Oc1c(C(C)(C)C=C)cc(c(OC)c1)/C=C/C(=O)c1c(O)cc(O)cc1	UYRRMZSSCNIGNC-RMKNXTFCSA-N	49.25496332	0.32325	354.43	3	5	3.04	High
gancao	TCMSP	MOL004974	3'-Methoxyglabridin	O1C[C@H](Cc2c1c1c(OC(C=C1)(C)C)cc2)c1c(O)c(OC)c(O)cc1	SBQBKTSYEKPBJF-ZDUSSCGKSA-N	46.16150929	0.57393	354.43	2	5	3.49	High
gancao	TCMSP	MOL004966	3'-Hydroxy-4'-O-Methylglabridin	O1C[C@H](Cc2c1c1c(OC(C=C1)(C)C)cc2)c1c(O)c(c(OC)cc1)O	PPBISUGOQDBBEL-ZDUSSCGKSA-N	43.71495141	0.57406	354.43	2	5	3.6	High
gancao	TCMSP	MOL004959	1-Methoxyphaseollidin	O1[C@@H]2[C@H](c3c1c(c(O)cc3)CC=C(C)C)COc1c2c(OC)cc(O)c1	YKTZRMXYANFKQR-YCRPNKLZSA-N	69.98097678	0.63739	354.43	2	5	3.25	High
xiangfu	TCMSP	MOL003542	8-Isopentenyl-kaempferol	c1(c(O)c(=O)c2c(O)cc(O)c(c2o1)CC=C(C)C)c1ccc(O)cc1	NADCVNHITZNGJU-UHFFFAOYSA-N	38.04433524	0.3948	354.38	4	6	2.88	High
gancao	TCMSP	MOL004863	3-(3,4-dihydroxyphenyl)-5,7-dihydroxy-8-(3-methylbut-2-enyl)chromone	c1(cc(ccc1O)c1coc2c(c(cc(c2c1=O)O)O)CC=C(C)C)O	WSOHPJFMARQRFD-UHFFFAOYSA-N	66.37125046	0.41392	354.38	4	6	2.87	High
gancao	TCMSP	MOL004866	2-(3,4-dihydroxyphenyl)-5,7-dihydroxy-6-(3-methylbut-2-enyl)chromone	c1(c2c(cc(c1CC=C(C)C)O)oc(cc2=O)c1cc(c(O)cc1)O)O	AFJYQKPCJLMHCC-UHFFFAOYSA-N	44.15196126	0.41482	354.38	4	6	3.04	High
gancao	TCMSP	MOL004883	Licoisoflavone	c1(cc(c2c(c1)occ(c2=O)c1ccc(c(c1O)CC=C(C)C)O)O)O	KCUZCRLRQVRBBV-UHFFFAOYSA-N	41.61021885	0.41646	354.38	4	6	2.85	High
gancao	TCMSP	MOL004949	Isolicoflavonol	c1c(cc2c(c1O)c(=O)c(c(o2)c1cc(c(cc1)O)CC=C(C)C)O)O	PGCKDCPTJAQQSQ-UHFFFAOYSA-N	45.16999058	0.41859	354.38	4	6	3.02	High
gancao	TCMSP	MOL004810	glyasperin F	O1C(C=Cc2c1c([C@@H]1COc3c(C1=O)c(O)cc(O)c3)ccc2O)(C)C	CFCUNFSHJIQKLS-ZDUSSCGKSA-N	75.83680013	0.53514	354.38	3	6	2.64	High
gancao	TCMSP	MOL004885	licoisoflavanone	c12c(c(cc(c1)O)O)C(=O)[C@@H](CO2)c1c(c2c(cc1)OC(C=C2)(C)C)O	JNDPLDZUOFZXIG-ZDUSSCGKSA-N	52.46624706	0.54488	354.38	3	6	2.71	High
gancao	TCMSP	MOL005000	Gancaonin G	o1c2c(c(O)c(CC=C(C)C)c(OC)c2)c(=O)c(c2ccc(O)cc2)c1	WLPHLDLTTPUDSI-UHFFFAOYSA-N	60.43520506	0.39404	352.41	2	5	3.42	High
gancao	TCMSP	MOL004856	Gancaonin A	o1c2c(c(=O)c(c3ccc(OC)cc3)c1)c(O)c(c(O)c2)CC=C(C)C	JQNSUDIGIIGIOL-UHFFFAOYSA-N	51.07519107	0.40378	352.41	2	5	3.73	High
gancao	TCMSP	MOL004864	5,7-dihydroxy-3-(4-methoxyphenyl)-8-(3-methylbut-2-enyl)chromone	c1cc(ccc1OC)c1coc2c(c(cc(c2c1=O)O)O)CC=C(C)C	DDLPIQXHEKZHQX-UHFFFAOYSA-N	30.48877673	0.41002	352.41	2	5	3.47	High
gancao	TCMSP	MOL004884	Licoisoflavone B	c1c(c(=O)c2c(o1)cc(cc2O)O)c1ccc2c(C=CC(O2)(C)C)c1O	KIZPADOTOCPASX-UHFFFAOYSA-N	38.92870888	0.54714	352.36	3	6	2.89	High
gancao	TCMSP	MOL004827	Semilicoisoflavone B	c12c(cc(cc1O)O)occ(c2=O)c1cc(c2c(c1)C=CC(O2)(C)C)O	LWZACZCRAUQSLH-UHFFFAOYSA-N	48.77755194	0.54732	352.36	3	6	3.05	High
gancao	symMap	MOL003851	Isoramanone	C1[C@@H](CC2=CC[C@@H]3[C@@H]([C@@]2(C1)C)C[C@H]([C@@]1([C@@]3(CC[C@@H]1C(=O)C)O)C)O)O	NWFNMRFBJUONKD-YJQDOJAJSA-N	39.96685731	0.50569	348.53	3	4	2.39	High
chaihu	TCMSP	MOL004624	Longikaurin A	[C@@]123[C@H]([C@@H]([C@]([C@]45[C@H]1CC[C@H]([C@H]4O)C(=C)C5=O)(OC3)O)O)C(CCC2)(C)C	PSVHVXLCVSKJGM-MHRDNBEJSA-N	47.72214984	0.53015	348.48	3	5	1.11	High
chaihu	TCMSP	MOL004648	Troxerutin	C(/C=C(/C)\C=C\C=C(\C)/C=C/C1=C(C)CCCC1(C)C)CC(O)(O)O	KMPBUGGPUQOWMJ-KPTLPGMMSA-N	31.59657437	0.28256	346.56	3	3	3.83	High
gancao	TCMSP	MOL004898	(E)-3-[3,4-dihydroxy-5-(3-methylbut-2-enyl)phenyl]-1-(2,4-dihydroxyphenyl)prop-2-en-1-one	Oc1c(CC=C(C)C)cc(cc1O)/C=C/C(=O)c1c(O)cc(O)cc1	XHTOWVVXFDSBGH-XBXARRHUSA-N	46.26792256	0.3062	340.4	4	5	3.18	High
gancao	TCMSP	MOL004829	Glepidotin B	O1[C@@H]([C@@H](O)C(=O)c2c1c(CC=C(C)C)c(O)cc2O)c1ccccc1	ATJOIGKHVRPLSM-RBUKOAKNSA-N	64.46292386	0.34485	340.4	3	5	2.88	High
gancao	TCMSP	MOL004882	Licocoumarone	c1(c2c(cc(c1CC=C(C)C)O)oc(c1ccc(cc1O)O)c2)OC	CNPMAFLUEHEXRE-UHFFFAOYSA-N	33.21085068	0.3568	340.4	3	5	3.09	High
gancao	TCMSP	MOL005020	dehydroglyasperins C	c1(c(c(c2c(c1)OCC(=C2)c1ccc(cc1O)O)O)CC=C(C)C)O	DRUAOMUKHSJILC-UHFFFAOYSA-N	53.82326014	0.37006	340.4	4	5	2.55	High
gancao	TCMSP	MOL000497	licochalcone a	C(=O)(/C=C/c1c(cc(c(c1)C(C)(C=C)C)O)OC)c1ccc(cc1)O	KAZSKMJFUPEHHW-DHZHZOJOSA-N	40.78965199	0.28517	338.43	2	4	2.7	High
gancao	TCMSP	MOL004978	2-[(3R)-8,8-dimethyl-3,4-dihydro-2H-pyrano[6,5-f]chromen-3-yl]-5-methoxyphenol	O1C[C@H](Cc2c1c1c(OC(C=C1)(C)C)cc2)c1c(O)cc(OC)cc1	ZZAIPFIGEGQNHP-AWEZNQCLSA-N	36.21429208	0.52122	338.43	1	4	3.42	High
gancao	TCMSP	MOL005003	Licoagrocarpin	c1(ccc2c(c1CC=C(C)C)OC[C@@H]1[C@H]2Oc2c1ccc(c2)OC)O	NYWUHXBEDBSRQB-UWJYYQICSA-N	58.81390287	0.58498	338.43	1	4	3.82	High
gancao	TCMSP	MOL004828	Glepidotin A	c1(cc(c2c(c1CC=C(C)C)oc(c(c2=O)O)c1ccccc1)O)O	WCSHKPNHOSDFGK-UHFFFAOYSA-N	44.72187465	0.34685	338.38	3	5	2.97	High
gancao	TCMSP	MOL003656	Lupiwighteone	c12c(=O)c(coc1c(c(cc2O)O)CC=C(C)C)c1ccc(cc1)O	YGCCASGFIOIXIN-UHFFFAOYSA-N	51.63569181	0.36739	338.38	3	5	3.03	High
gancao	TCMSP	MOL004915	Eurycarpin A	o1c2c(c(=O)c(c3c(O)c(CC=C(C)C)c(O)cc3)c1)ccc(O)c2	NNCFAUGCNTZUIW-UHFFFAOYSA-N	43.27728425	0.37429	338.38	3	5	2.71	High
gancao	TCMSP	MOL005012	Licoagroisoflavone	O1[C@H](Cc2c1cc1occ(c(=O)c1c2O)c1ccc(O)cc1)C(=C)C	CQXOSSCKEFRIBR-OAHLLOKOSA-N	57.28224098	0.48679	336.36	2	5	3.12	High
gancao	TCMSP	MOL004912	Glabrone	c1c(c(=O)c2c(o1)cc(cc2)O)c1ccc2c(C=CC(O2)(C)C)c1O	COLMVFWKLOZOOP-UHFFFAOYSA-N	52.51217419	0.49645	336.36	2	5	2.78	High
gancao	TCMSP	MOL004820	kanzonols W	o1c2c(ccc3c2C=CC(O3)(C)C)cc(c1=O)c1c(O)cc(O)cc1	VFIXONREXXFDQV-UHFFFAOYSA-N	50.48007599	0.51704	336.36	2	5	2.74	High
gancao	TCMSP	MOL005017	Phaseol	o1c2c3c(oc(=O)c2c2c1cc(O)cc2)c(CC=C(C)C)c(O)cc3	FRXPSBUCIWPZMH-UHFFFAOYSA-N	78.76621925	0.57867	336.36	2	5	2.91	High
zhiqiao	TCMSP	MOL013381	Marmin	OC([C@H](O)CC/C(=C/COc1cc2oc(=O)ccc2cc1)/C)(C)C	QYYKWTUUCOTGNS-JIIJFUIFSA-N	38.22698094	0.31358	332.43	2	5	3.09	High
gancao	TCMSP	MOL004961	Quercetin der.	c1(c(OC)c(=O)c2c(O)cc(O)cc2o1)c1ccc(c(c1)OC)O	FMEHGPQTMOPUGM-UHFFFAOYSA-N	46.4493884	0.3343	330.31	3	7	2.61	High
gancao	TCMSP	MOL004914	1,3-dihydroxy-8,9-dimethoxy-6-benzofurano[3,2-c]chromenone	c1(cc(c2c(c1)oc(=O)c1c2oc2c1cc(c(c2)OC)OC)O)O	FBPDUHIOILHCFT-UHFFFAOYSA-N	62.90135486	0.52759	328.29	2	7	2.61	High
chuanxiong	TCMSP	MOL002151	senkyunone	C1(=O)C(=CC(=O)C=C1C/C=C(/CC/C=C(/CCC=C(C)C)\C)\C)C	WJKQTIOYPFPGQW-VZRGJMDUSA-N	47.66394668	0.24435	326.52	0	2	4.21	High
gancao	TCMSP	MOL004910	Glabranin	c1(c2c(c(cc1O)O)C(=O)C[C@H](O2)c1ccccc1)CC=C(C)C	DAWSYIQAGQMLFS-SFHVURJKSA-N	52.89565508	0.31208	324.4	2	4	3.08	High
gancao	TCMSP	MOL004945	(2S)-7-hydroxy-2-(4-hydroxyphenyl)-8-(3-methylbut-2-enyl)chroman-4-one	[C@H]1(CC(=O)c2c(O1)c(c(cc2)O)CC=C(C)C)c1ccc(cc1)O	KYFBXCHUXFKMGQ-IBGZPJMESA-N	36.56537233	0.32291	324.4	2	4	2.8	High
gancao	TCMSP	MOL004833	Phaseolinisoflavan	O1C[C@H](Cc2c1cc(O)cc2)c1c(O)c2c(OC(C=C2)(C)C)cc1	UUJBHSNXZMGYBT-ZDUSSCGKSA-N	32.00810772	0.44538	324.4	2	4	3.08	High
gancao	TCMSP	MOL004908	Glabridin	c12c3c(C[C@@H](CO3)c3c(cc(cc3)O)O)ccc1OC(C=C2)(C)C	LBQIJVLKGVZRIW-ZDUSSCGKSA-N	53.24514328	0.46967	324.4	2	4	2.97	High
gancao	TCMSP	MOL004980	Inflacoumarin A	o1c2c(cc(c(c2)O)CC=C(C)C)c(cc1=O)c1ccc(cc1)O	RNBLSJGPSGNSIN-UHFFFAOYSA-N	39.70909598	0.32613	322.38	2	4	2.89	High
gancao	TCMSP	MOL004815	(E)-1-(2,4-dihydroxyphenyl)-3-(2,2-dimethylchromen-6-yl)prop-2-en-1-one	O1C(C=Cc2c1ccc(c2)/C=C/C(=O)c1c(O)cc(O)cc1)(C)C	TUHJQMZJOMZXJO-XVNBXDOJSA-N	39.61685537	0.35077	322.38	2	4	3.1	High
gancao	TCMSP	MOL004911	Glabrene	c1cc(c2c(c1O)C=CC(O2)(C)C)C1=Cc2c(OC1)cc(cc2)O	NGGYSPUAKQMTNP-UHFFFAOYSA-N	46.26685721	0.43902	322.38	2	4	2.79	High
gancao	TCMSP	MOL004891	shinpterocarpin	O1[C@@H]2[C@@H](COc3c2ccc2OC(C=Cc32)(C)C)c2c1cc(O)cc2	QGPHRCQDTPCIQI-KXBFYZLASA-N	80.29527688	0.72746	322.38	1	4	3.2	High
baishao	TCMSP	MOL001928	albiflorin_qt	O1[C@]2([C@@]3(O)[C@]([C@H](C3)[C@H](O)C2)(C1=O)COC(=O)c1ccccc1)C	WSVOZDIRZKFUCH-UNTBTUBKSA-N	66.64076901	0.32626	318.35	2	6	2.1	High
baishao	TCMSP	MOL001918	paeoniflorgenone	O1[C@]2([C@]3(O[C@@H]1[C@@H]([C@H](C3)C(=O)C2)COC(=O)c1ccccc1)O)C	BANPEMKDTXIFRE-GHVWTTSJSA-N	87.59312084	0.36678	318.35	1	6	2.56	High
baishao	symMap	MOL007016	Paeoniflorigenone	c1(ccccc1)C(=O)OC[C@@H]1[C@H]2C[C@@]3([C@](CC2=O)(O[C@H]1O3)C)O	BANPEMKDTXIFRE-LQPBRMSDSA-N	65.3341131	0.36711	318.35	1	6	2.27	High
baishao	TCMSP	MOL001925	paeoniflorin_qt	O1[C@@]2([C@]3(O)[C@]4([C@@H](C3)[C@@](O[C@@H]14)(O)C2)COC(=O)c1ccccc1)C	GWQHMWOOQLVRLG-JGAAPJFWSA-N	68.17576188	0.39507	318.35	2	6	2.22	High
chaihu	TCMSP	MOL000490	petunidin	c1(C2=C(C=c3c(=[O]2)cc(cc3O)O)O)cc(c(c(c1)O)O)OC	BLBZAMLPGFAHFX-UHFFFAOYSA-N	30.04553904	0.30712	317.29	5	7	-2.73	High
xiangfu	TCMSP	MOL004027	1,4-Epoxy-16-hydroxyheneicos-1,3,12,14,18-pentaene	c1coc(c1)CCCCCCC/C=C/C=C/[C@@H](C/C=C/CC)O	GTXGAFVOCLTKJL-FGIUKSABSA-N	45.1013976	0.24283	316.53	1	2	4.94	High
xiangfu	TCMSP	MOL004068	rosenonolactone	O1[C@]23[C@]4([C@H](C[C@@](CC4)(C)C=C)C(=O)C[C@@H]2[C@@](CCC3)(C1=O)C)C	HWECMADGHQKSLK-GXALSZIHSA-N	79.83806452	0.37112	316.48	0	3	2.87	High
baishao	symMap	MOL005789	neobyakangelico l	c12c(c(c3c(c1OC[C@@H](C(=C)C)O)occ3)OC)ccc(=O)o2	UBAMGTKSOKGECF-LBPRGKRZSA-N	36.18178595	0.31411	316.33	1	6	3.02	High
chaihu	TCMSP	MOL000354	isorhamnetin	c1(c(c(=O)c2c(o1)cc(cc2O)O)O)c1cc(c(cc1)O)OC	IZQSVPBOUDKVDZ-UHFFFAOYSA-N	49.60437705	0.306	316.28	4	7	2.35	High
gancao	TCMSP	MOL000239	Jaranol	c1(c(c(=O)c2c(o1)cc(cc2O)OC)OC)c1ccc(cc1)O	BJBUTJQYZDYRMJ-UHFFFAOYSA-N	50.82881677	0.29148	314.31	2	6	2.81	High
gancao	TCMSP	MOL005016	Odoratin	o1c2c(c(=O)c(c3cc(O)c(OC)cc3)c1)cc(OC)c(O)c2	BYNYZQQDQIQLSO-UHFFFAOYSA-N	49.94821817	0.30487	314.31	2	6	2.88	High
chaihu	TCMSP	MOL001645	Linoleyl acetate	C(CCC/C=C/C/C=C/CCCCCCCCOC(=O)C)C	KFXARGMQYWECBV-ZDVGBALWSA-N	42.10076623	0.19845	308.56	0	2	4.55	High
gancao	TCMSP	MOL004838	8-(6-hydroxy-2-benzofuranyl)-2,2-dimethyl-5-chromenol	c1(ccc2c(c1)oc(c2)c1c2c(c(cc1)O)C=CC(O2)(C)C)O	SJIZTMNAKZAOTA-UHFFFAOYSA-N	58.43728091	0.38106	308.35	2	4	2.82	High
chenpi	TCMSP	MOL005100	5,7-dihydroxy-2-(3-hydroxy-4-methoxyphenyl)chroman-4-one	c12c(O[C@H](CC1=O)c1cc(c(cc1)OC)O)cc(cc2O)O	AIONOLUJZLIMTK-CQSZACIVSA-N	47.73643694	0.27226	302.3	3	6	2.22	High
zhiqiao	TCMSP	MOL002341	Hesperetin	Oc1cc2O[C@@H](CC(=O)c2c(O)c1)c1cc(O)c(OC)cc1	AIONOLUJZLIMTK-AWEZNQCLSA-N	70.31208881	0.27252	302.3	3	6	2.24	High
chaihu	TCMSP	MOL000098	quercetin	c1(cc(c2c(c1)oc(c(c2=O)O)c1ccc(c(c1)O)O)O)O	REFJWTPEDVJJIY-UHFFFAOYSA-N	46.43334812	0.27525	302.25	5	7	1.63	High
baishao	symMap	MOL002644	Phellopterin	c12c(c(c3c(c1OC)ccc(=O)o3)OCC=C(C)C)occ2	BMLZFLQMBMYVHG-UHFFFAOYSA-N	40.18555771	0.27878	300.33	0	5	3.29	High
gancao	TCMSP	MOL004990	7,2',4'-trihydroxy��5-methoxy-3��arylcoumarin	c1(=O)c(cc2c(o1)cc(cc2OC)O)c1ccc(cc1O)O	FTOHMMMSWYNATM-UHFFFAOYSA-N	83.71436744	0.27136	300.28	3	6	1.71	High
xiangfu	TCMSP	MOL003044	Chryseriol	c12c(c(=O)cc(o1)c1cc(c(cc1)O)OC)c(cc(c2)O)O	SCZVLDHREVKTSH-UHFFFAOYSA-N	35.85089483	0.27415	300.28	3	6	2.44	High
gancao	TCMSP	MOL004907	Glyzaglabrin	O1c2c(O)c(c3c(=O)c4c(oc3)cc(O)cc4)ccc2OC1	GRMSSCUVELGNHC-UHFFFAOYSA-N	61.06888631	0.35347	298.26	2	6	2.23	High
gancao	TCMSP	MOL004814	Isotrifoliol	o1c2c(c3c1cc(O)cc3)c(=O)oc1c2c(OC)cc(O)c1	OVLUQDOJWGTPHA-UHFFFAOYSA-N	31.94478724	0.42422	298.26	2	6	1.96	High
gancao	TCMSP	MOL004913	1,3-dihydroxy-9-methoxy-6-benzofurano[3,2-c]chromenone	c1(cc(c2c(c1)oc(=O)c1c2oc2c1ccc(c2)OC)O)O	AAKHRTZXSZBLFQ-UHFFFAOYSA-N	48.14154235	0.42831	298.26	2	6	2.39	High
gancao	TCMSP	MOL004991	7-Acetoxy-2-methylisoflavone	c1(ccc2c(c1)oc(c(c2=O)c1ccccc1)C)OC(=O)C	DPIAJERHFDBLPT-UHFFFAOYSA-N	38.92333105	0.26217	294.32	0	4	3.01	High
baishao	symMap	MOL000096	(-)-catechin	[C@@H]1([C@H](O)Cc2c(O)cc(O)cc2O1)c1cc(O)c(O)cc1	PFTAWBLQPZVEMU-HIFRSBDPSA-N	49.6763868	0.24162	290.29	5	6	1.36	High
baishao	TCMSP	MOL000492	(+)-catechin	[C@H]1([C@H](Cc2c(O1)cc(cc2O)O)O)c1cc(c(cc1)O)O	PFTAWBLQPZVEMU-DZGCQCFKSA-N	54.82643405	0.24164	290.29	5	6	1.33	High
gancao	TCMSP	MOL004841	Licochalcone B	C(=C\c1c(c(c(cc1)O)O)OC)/C(=O)c1ccc(cc1)O	DRDRYGIIYOPBBZ-XBXARRHUSA-N	76.75735485	0.1935	286.3	3	5	1.7	High
chaihu	TCMSP	MOL004644	Sainfuran	c1(c(cc2c(c1)cc(o2)c1c(cc(cc1)OC)O)OC)O	BVSPXSLCUKWRNP-UHFFFAOYSA-N	79.90979196	0.23331	286.3	2	5	2.95	High
gancao	symMap	MOL003617	isogosferol	c1(=O)ccc2c(o1)c(c1c(c2)cco1)OC[C@@H](C(=C)C)O	RTUPRHIHXSAWDP-LBPRGKRZSA-N	30.0725323	0.2547	286.3	1	5	2.72	High
chaihu	TCMSP	MOL000422	kaempferol	c1(c(c(=O)c2c(o1)cc(cc2O)O)O)c1ccc(cc1)O	IYRMWMYZSQPJKC-UHFFFAOYSA-N	41.88224954	0.24066	286.25	4	6	1.7	High
xiangfu	TCMSP	MOL000006	luteolin	c12c(c(=O)cc(o1)c1cc(c(cc1)O)O)c(cc(c2)O)O	IQPNAANSBPBGFQ-UHFFFAOYSA-N	36.16262934	0.24552	286.25	4	6	1.86	High
gancao	TCMSP	MOL004835	Glypallichalcone	O(c1c(/C=C/C(=O)c2ccc(OC)cc2)ccc(O)c1)C	CTBBBAQHUJVKNG-UXBLZVDNSA-N	61.59706227	0.18993	284.33	1	4	2.76	High
gancao	TCMSP	MOL000417	Calycosin	c1(c2cc(c(cc2)OC)O)c(=O)c2c(oc1)cc(cc2)O	ZZAJQOPSWWVMBI-UHFFFAOYSA-N	47.75182783	0.24278	284.28	2	5	2.4	High
gancao	TCMSP	MOL001484	Inermine	O1[C@@H]2[C@H](c3c1cc1OCOc1c3)COc1c2ccc(O)c1	HUKSJTUUSUGIDC-ZBEGNZNMSA-N	75.18306038	0.53754	284.28	1	5	2.48	High
baishao	symMap	MOL007061	Methylenetanshinquinone	C1CC(=C)c2c(C1)c1c(cc2)c2c(C(=O)C1=O)c(co2)C	QDFFAXSMLUUJSG-UHFFFAOYSA-N	37.07319368	0.36017	278.32	0	3	2.6	High
xiangfu	TCMSP	MOL004077	sugeonyl acetate	O([C@H]1[C@@H]2C([C@@]3([C@@H](CC2)C)C1=C(C(=O)C3)C)(C)C)C(=O)C	FHGRIGPOCXOGPU-BSMYWONQSA-N	45.07648053	0.19742	276.41	0	3	2.58	High
gancao	TCMSP	MOL000500	Vestitol	C1[C@@H](Cc2c(O1)cc(cc2)O)c1c(cc(cc1)OC)O	XRVFNNUXNVWYTI-LLVKDONJSA-N	74.65518912	0.20935	272.32	2	4	2.34	High
zhiqiao	TCMSP	MOL004328	naringenin	[C@H]1(CC(=O)c2c(cc(cc2O1)O)O)c1ccc(cc1)O	FTVWIRXFELQLPI-ZDUSSCGKSA-N	59.29389773	0.21128	272.27	3	5	1.75	High
baishao	symMap	MOL001939	Alloisoimperatorin	c1(=O)ccc2c(o1)c(c1c(c2O)cco1)CC=C(C)C	JLCROWZWGSUEMR-UHFFFAOYSA-N	34.80406732	0.21854	270.3	1	4	2.7	High
baishao	symMap	MOL001942	isoimperatorin	O(c1c2c(occ2)cc2oc(=O)ccc12)CC=C(C)C	IGWDEVSBEKYORK-UHFFFAOYSA-N	45.46424674	0.22524	270.3	0	4	3.07	High
gancao	TCMSP	MOL002565	Medicarpin	c1cc2c(cc1O)OC[C@@H]1[C@H]2Oc2c1ccc(c2)OC	NSRJSISNDPOJOP-BBRMVZONSA-N	49.21981761	0.3351	270.3	1	4	2.57	High
xiangfu	TCMSP	MOL004053	Isodalbergin	c1cc(ccc1)c1c2c(oc(=O)c1)cc(c(c2)OC)O	JHRWCFFXJIFILI-UHFFFAOYSA-N	35.45438856	0.20183	268.28	1	4	2.57	High
gancao	TCMSP	MOL004957	HMO	Oc1ccc(cc1)c1c(=O)c2c(oc1)cc(OC)cc2	LNIQZRIHAMVRJA-UHFFFAOYSA-N	38.3654238	0.21067	268.28	1	4	2.42	High
gancao	TCMSP	MOL000392	formononetin	c1c(c(=O)c2c(o1)cc(cc2)O)c1ccc(cc1)OC	HKQYGTCOTHHOMP-UHFFFAOYSA-N	69.67388061	0.21202	268.28	1	4	2.49	High
gancao	TCMSP	MOL003896	7-Methoxy-2-methyl isoflavone	c1c(ccc2c1oc(c(c2=O)c1ccccc1)C)OC	XRGWZIGGCNSFRY-UHFFFAOYSA-N	42.56474148	0.19946	266.31	0	3	3.01	High
chaihu	TCMSP	MOL004628	Octalupine	C1CCC(=O)N2[C@@H]1[C@H]1C[C@@H](C2)[C@@H]2N(C1)CC[C@@H](C2)O	JVYKIBAJVKEZSQ-HTVCTNPSSA-N	47.8222494	0.27864	264.41	1	4	2.29	High
chuanxiong	TCMSP	MOL002140	Perlolyrine	c12c(c3c([nH]2)cccc3)ccnc1c1oc(cc1)CO	KFUCYPGCMLPUMT-UHFFFAOYSA-N	65.94775259	0.2747	264.3	2	3	2.36	High
xiangfu	TCMSP	MOL004058	Khell	c12c(c(c3c(c1OC)cco3)OC)oc(cc2=O)C	HSMPDPBYAYSOBC-UHFFFAOYSA-N	33.19250276	0.1939	260.26	0	5	2.63	High
gancao	TCMSP	MOL004941	(2R)-7-hydroxy-2-(4-hydroxyphenyl)chroman-4-one	c1cc(cc2c1C(=O)C[C@@H](O2)c1ccc(cc1)O)O	FURUXTVZLHCCNA-CQSZACIVSA-N	71.12298901	0.18303	256.27	2	4	1.67	High
gancao	TCMSP	MOL001792	DFV	[C@H]1(CC(=O)c2c(O1)cc(cc2)O)c1ccc(cc1)O	FURUXTVZLHCCNA-AWEZNQCLSA-N	32.76272375	0.18316	256.27	2	4	1.73	High
