# Supplementary material for: Exploring mechanisms of Chaihu-Shugan-San against liver fibrosis by integrated multi-omics and network pharmacology approach
Source: Biosci Rep. 2022 Jul 20;42(7):BSR20221030. doi: 10.1042/BSR20221030 (PMC9301292; doi:10.1042/BSR20221030)
Supplement: Supplementary Tables S1-S8 [file BSR-2022-1030_supp.zip › BSR-2022-1030_suppST4.csv]

name	AverageShortestPathLength	BetweennessCentrality	ClosenessCentrality	Degree	Eccentricity	NeighborhoodConnectivity	NumberOfUndirectedEdges	Radiality	Stress	TopologicalCoefficient
"MOL003851"	2.821512081	0.02878314	0.35441989	109	5	21.26605505	109	0.992114666	23480994	0.157101202
"NCOA1"	2.833982853	0.001607107	0.352860286	25	4	112.44	25	0.99206068	1507992	0.169878049
"NR3C2"	3.09431021	8.57E-04	0.323173804	11	4	98.09090909	11	0.990933722	402116	0.193023676
"PGR"	3.052221356	9.28E-04	0.327630235	12	4	99.08333333	12	0.991115925	505456	0.185412728
"GABRG2"	2.939984412	8.20E-04	0.340137858	14	4	103.7142857	14	0.991601799	545634	0.17147627
"GABRB3"	2.978955573	7.41E-04	0.335688121	13	4	102.1538462	13	0.991433093	473744	0.175919732
"GABRA2"	3.070927514	4.96E-04	0.325634518	11	4	100	11	0.991034946	360738	0.191119691
"GABRA5"	2.946219797	0.001328124	0.339417989	14	4	101.2857143	14	0.991574806	597582	0.168547419
"GABRA1"	2.651597818	0.012212751	0.377131099	26	4	103.5384615	26	0.992850226	7277734	0.132821841
"GABRA3"	2.977396726	8.73E-04	0.335863874	14	4	95.28571429	14	0.991439841	520906	0.163975155
"APH1B"	2.988308652	7.26E-04	0.334637454	14	4	112.6428571	14	0.991392603	555286	0.196554326
"PSEN1"	2.988308652	7.26E-04	0.334637454	14	4	112.6428571	14	0.991392603	555286	0.196554326
"APH1A"	2.988308652	7.26E-04	0.334637454	14	4	112.6428571	14	0.991392603	555286	0.196554326
"NCSTN"	2.988308652	7.26E-04	0.334637454	14	4	112.6428571	14	0.991392603	555286	0.196554326
"PSENEN"	2.988308652	7.26E-04	0.334637454	14	4	112.6428571	14	0.991392603	555286	0.196554326
"PSEN2"	2.988308652	7.26E-04	0.334637454	14	4	112.6428571	14	0.991392603	555286	0.196554326
"FNTB"	3.000779423	7.07E-04	0.333246753	16	4	101.1875	16	0.991338617	671980	0.179547491
"FNTA"	3.000779423	7.07E-04	0.333246753	16	4	101.1875	16	0.991338617	671980	0.179547491
"MAP3K15"	3.820732658	0	0.261729906	1	6	109	1	0.987789036	0	0
"ICK"	3.820732658	0	0.261729906	1	6	109	1	0.987789036	0	0
"MAP3K13"	3.820732658	0	0.261729906	1	6	109	1	0.987789036	0	0
"STK39"	3.820732658	0	0.261729906	1	6	109	1	0.987789036	0	0
"OXSR1"	3.820732658	0	0.261729906	1	6	109	1	0.987789036	0	0
"ERN1"	3.005455963	7.39E-04	0.332728216	23	4	108.3043478	23	0.991318372	933502	0.195810854
"HIPK4"	3.572876072	3.53E-05	0.279886562	2	4	116	2	0.988862008	15304	0.56097561
"STK38"	3.820732658	0	0.261729906	1	6	109	1	0.987789036	0	0
"GRK7"	3.572876072	3.53E-05	0.279886562	2	4	116	2	0.988862008	15304	0.56097561
"POLB"	3.208106002	4.09E-04	0.311710398	13	4	107.4615385	13	0.9904411	440812	0.248741912
"CA13"	2.883865939	0.001570275	0.346756757	36	4	100.0833333	36	0.991844736	2002446	0.161636759
"CA12"	2.629773967	0.003685637	0.380260818	54	4	98.24074074	54	0.992944701	4238598	0.128285938
"CA7"	2.65939205	0.003345437	0.376025791	51	4	96.17647059	51	0.992816485	3907472	0.128270176
"ALOX5"	2.701480904	0.00313759	0.37016734	38	4	104.6052632	38	0.992634282	3067010	0.142314922
"SLC6A3"	3.342166797	4.52E-04	0.29920709	6	4	92.5	6	0.98986075	161584	0.26217765
"CREBBP"	3.468433359	7.21E-05	0.288314607	4	4	105.75	4	0.989314141	39686	0.387962963
"ADORA2A"	2.48791894	0.007935629	0.401942356	54	4	103.8148148	54	0.993558792	7029396	0.121101078
"CHRM1"	3.323460639	2.75E-04	0.300891182	7	4	86.57142857	7	0.989941729	106534	0.237698413
"DRD1"	2.985190959	7.35E-04	0.334986945	19	4	105.0526316	19	0.9914061	720938	0.18416395
"BRD4"	3.155105222	4.78E-04	0.31694664	10	4	93.2	10	0.99067054	240474	0.19827957
"MMP8"	2.844894778	0.002102952	0.351506849	27	4	97.62962963	27	0.992013443	1785178	0.149350278
"MMP2"	2.740452065	0.003100935	0.364903299	41	4	107.9512195	41	0.992465575	3706570	0.152787456
"MMP1"	2.434918161	0.008427074	0.410691421	43	4	104.9767442	43	0.993788233	5769858	0.116305083
"MMP9"	2.592361652	0.005045983	0.385748647	44	4	107	44	0.99310666	4961220	0.133838384
"MAP2K1"	2.8791894	0.001685184	0.347319978	19	4	104.6315789	19	0.991864981	1055846	0.163714975
"PYGL"	2.972720187	0.001284889	0.336392239	22	4	114.5454545	22	0.991460086	1056396	0.199202552
"CCR1"	3.229929852	5.94E-04	0.309604247	9	4	91.22222222	9	0.990346624	220030	0.215842637
"KDR"	2.462977397	0.006746848	0.406012658	59	4	102.0847458	59	0.993666765	7084904	0.117540402
"MPO"	3.262665627	2.35E-04	0.30649785	17	4	125.4705882	17	0.990204911	320714	0.319975805
"KIT"	2.933749026	0.001029717	0.340860786	20	4	107.1	20	0.991628792	929872	0.177721943
"MAPK14"	2.472330475	0.008865403	0.404476671	70	4	90.91428571	70	0.993626275	7611656	0.106659888
"IMPDH2"	3.116134061	5.27E-04	0.320910455	12	4	89.66666667	12	0.990839246	388710	0.181693989
"IMPDH1"	3.200311769	4.41E-04	0.312469557	8	4	101	8	0.990474841	250638	0.228310502
"LRRK2"	2.985190959	9.36E-04	0.334986945	13	4	98.61538462	13	0.9914061	465236	0.170955139
"PREP"	3.304754482	2.70E-04	0.30259434	7	4	104.5714286	7	0.990022708	159736	0.278417819
"CDK3"	3.190958691	2.28E-04	0.313385442	12	4	106.5833333	12	0.99051533	283644	0.239962121
"CDK5"	2.668745129	0.002634444	0.374707944	32	4	123.15625	32	0.992775995	2968192	0.161796358
"CDK4"	2.631332814	0.003504179	0.380035545	42	4	104.952381	42	0.992937953	3616128	0.135178649
"CDK1"	2.427123928	0.007726819	0.412010276	59	4	109.6610169	59	0.993821974	8064176	0.123058909
"JAK2"	2.749805144	0.002775948	0.363662132	24	4	101.875	24	0.992425086	1550880	0.141877637
"CDK6"	3.153546376	4.38E-04	0.317103312	17	4	122.5294118	17	0.990677288	508230	0.26476996
"FABP5"	3.750584567	7.73E-06	0.266625104	2	6	103	2	0.988092708	3314	0.671052632
"FABP3"	3.563522993	5.33E-05	0.280621172	3	4	95.33333333	3	0.988902498	27162	0.449206349
"FABP4"	3.563522993	5.33E-05	0.280621172	3	4	95.33333333	3	0.988902498	27162	0.449206349
"PTGER1"	3.289166017	2.81E-04	0.304028436	7	4	111.5714286	7	0.99009019	197732	0.289454001
"PRKCA"	2.833982853	0.001375787	0.352860286	13	4	110.0769231	13	0.99206068	710184	0.163288807
"CDK9"	3.275136399	1.35E-04	0.305330795	6	4	113.8333333	6	0.990150925	105518	0.287840136
"PDE4D"	3.04598597	8.16E-04	0.328300921	19	4	76.15789474	19	0.991142918	533084	0.142885731
"CDK2"	2.28994544	0.013569284	0.436691627	90	4	96.96666667	90	0.994415821	13726094	0.102092199
"IRAK4"	3.16913484	2.73E-04	0.315543532	8	4	106.875	8	0.990609806	191730	0.231168122
"RORC"	3.233047545	2.48E-04	0.309305689	8	4	119.5	8	0.990333128	216002	0.284172662
"PIM1"	2.355416991	0.011888562	0.424553276	87	4	92.24137931	87	0.994132394	11288924	0.101266792
"HSD11B2"	3.421667966	1.45E-04	0.292255125	5	4	101.2	5	0.989516589	77900	0.335117057
"PRKDC"	2.946219797	9.82E-04	0.339417989	16	4	115.8125	16	0.991574806	730552	0.193612985
"FDFT1"	3.460639127	2.68E-04	0.288963964	5	4	82	5	0.989347883	67894	0.295620438
"NOS2"	2.51441933	0.007560645	0.397706138	78	4	88.78205128	78	0.993444072	8077026	0.108641153
"BACE1"	2.665627436	0.003769968	0.375146199	49	4	103.3469388	49	0.992789492	4479818	0.138306674
"PPARA"	2.994544037	7.46E-04	0.333940656	13	4	103.5384615	13	0.99136561	548608	0.181484003
"FABP1"	3.750584567	7.73E-06	0.266625104	2	6	103	2	0.988092708	3314	0.671052632
"PDE10A"	2.597038192	0.005736954	0.385054022	40	4	94.85	40	0.993086415	3541900	0.118348045
"CYP17A1"	2.988308652	0.00101177	0.334637454	12	4	111	12	0.991392603	559268	0.192982456
"PTGFR"	3.750584567	7.73E-06	0.266625104	2	6	103	2	0.988092708	3314	0.671052632
"CYP51A1"	3.416991426	1.75E-04	0.292655109	5	4	94.4	5	0.989536834	72678	0.309271523
"PTGIR"	3.513639906	4.68E-05	0.284605146	4	4	91.25	4	0.989118442	43612	0.374481328
"PTPRF"	3.750584567	7.73E-06	0.266625104	2	6	103	2	0.988092708	3314	0.671052632
"SREBF2"	3.296960249	1.09E-04	0.303309693	8	4	121.125	8	0.990056449	137646	0.319481383
"ITGAL"	3.406079501	8.34E-05	0.293592677	4	4	110.25	4	0.989584071	60828	0.352419355
"ESR1"	2.402182385	0.015771658	0.416288125	97	4	83.27835052	97	0.993929946	13040242	0.095561383
"SIGMAR1"	2.996102884	7.23E-04	0.333766909	13	4	116.2307692	13	0.991358862	578198	0.204309875
"AKR1B10"	2.938425565	9.56E-04	0.340318302	20	4	119.85	20	0.991608547	1111996	0.200084175
"ACP1"	3.616523772	1.78E-05	0.276508621	3	4	80.33333333	3	0.988673057	18632	0.450757576
"PLA2G1B"	2.8791894	0.001470143	0.347319978	31	4	117.0645161	31	0.991864981	2083756	0.186899382
"PTGES"	3.005455963	9.56E-04	0.332728216	16	4	86.5	16	0.991318372	635334	0.154054054
"CD81"	3.820732658	0	0.261729906	1	6	109	1	0.987789036	0	0
"NR1H3"	3.454403741	1.13E-04	0.28948556	5	4	78.6	5	0.989374876	58574	0.279136691
"JAK1"	3.180046765	5.04E-04	0.314460784	9	4	84.22222222	9	0.990562568	213424	0.184938272
"RORA"	3.750584567	7.73E-06	0.266625104	2	6	103	2	0.988092708	3314	0.671052632
"NPC1L1"	3.530787217	1.03E-04	0.283222958	4	4	80.25	4	0.989044211	33446	0.344565217
"PTGER2"	3.315666407	4.59E-04	0.301598496	7	4	104	7	0.98997547	246678	0.282191781
"HMGCR"	3.100545596	7.62E-04	0.322523881	11	4	95.27272727	11	0.990906729	363842	0.188923301
"G6PD"	3.750584567	7.73E-06	0.266625104	2	6	103	2	0.988092708	3314	0.671052632
"PPARD"	3.108339829	4.43E-04	0.321715145	7	4	127	7	0.990872988	261732	0.253012048
"SLC6A4"	3.248636009	4.11E-04	0.307821497	7	4	100.8571429	7	0.990265645	185140	0.244747899
"PTPN1"	2.400623539	0.013032296	0.416558442	75	4	89.34666667	75	0.993936695	10194072	0.099939668
"AR"	2.299298519	0.016857832	0.434915254	90	4	88.66666667	90	0.994375331	13486750	0.093861527
"ESR2"	2.328916602	0.015855301	0.429384203	94	4	89.96808511	94	0.994247114	14030304	0.097659808
"CES2"	2.947778644	0.001314573	0.339238498	22	4	101.9090909	22	0.991568058	1195188	0.172199814
"NR3C1"	2.924395947	0.002074074	0.341950959	17	4	96.35294118	17	0.991669282	935326	0.157348088
"CYP19A1"	2.420888542	0.010269539	0.413071475	72	4	97.22222222	72	0.993848967	9894578	0.110094076
"HSD11B1"	2.819953235	0.002747379	0.35461581	24	4	100.8333333	24	0.992121415	1642054	0.1498999
"SHBG"	3.086515978	8.99E-04	0.323989899	18	4	97.5	18	0.990967463	790070	0.19261477
"SERPINA6"	3.750584567	7.73E-06	0.266625104	2	6	103	2	0.988092708	3314	0.671052632
"MOL003617"	2.983632112	0.003911857	0.335161964	19	5	18.10526316	19	0.991412848	1086918	0.14254386
"PRKACA"	2.770070148	0.004764166	0.361001688	38	4	99.02631579	38	0.992337359	3296660	0.143313327
"DPP4"	2.628215121	0.006132505	0.380486358	52	4	92.84615385	52	0.99295145	4505574	0.120691398
"PTGS2"	2.049883087	0.06968609	0.4878327	117	4	85.37606838	117	0.995455052	34655166	0.079077852
"F2"	2.60639127	0.006247858	0.383672249	56	4	86.44642857	56	0.993045925	4597296	0.110825459
"XPO1"	3.515198753	0.001059486	0.284478936	9	6	40.77777778	9	0.989111694	431934	0.16505302
"NFKB1"	3.716289945	1.67E-05	0.26908557	4	6	38.75	4	0.988241169	10376	0.322649573
"KCNN2"	3.686671863	9.21E-05	0.271247357	4	6	42.75	4	0.988369386	19776	0.306985294
"KCNN1"	3.686671863	9.21E-05	0.271247357	4	6	42.75	4	0.988369386	19776	0.306985294
"KCNA7"	3.886204209	1.14E-06	0.257320497	3	6	16.66666667	3	0.987505609	622	0.746031746
"KCNA6"	3.886204209	1.14E-06	0.257320497	3	6	16.66666667	3	0.987505609	622	0.746031746
"KCNA5"	3.36710834	4.29E-04	0.296990741	10	4	59.9	10	0.989752778	160846	0.179027356
"KCNA4"	3.886204209	1.14E-06	0.257320497	3	6	16.66666667	3	0.987505609	622	0.746031746
"KCNA3"	3.052221356	0.005050203	0.327630235	20	4	62.4	20	0.991115925	2027532	0.117850288
"KCNA2"	3.886204209	1.14E-06	0.257320497	3	6	16.66666667	3	0.987505609	622	0.746031746
"KCNA1"	3.886204209	1.14E-06	0.257320497	3	6	16.66666667	3	0.987505609	622	0.746031746
"CP1A1"	3.886204209	1.14E-06	0.257320497	3	6	16.66666667	3	0.987505609	622	0.746031746
"CAH9"	3.725643024	2.49E-04	0.268410042	4	6	40.75	4	0.98820068	52706	0.358108108
"CAH7"	3.722525331	3.38E-04	0.268634841	5	6	36.6	5	0.988214176	71628	0.317857143
"CAH13"	3.777084957	1.24E-04	0.264754437	3	6	36.33333333	3	0.987977987	17592	0.415686275
"MOL000098"	2.53624318	0.101668798	0.394283958	231	3	22.12121212	231	0.993349597	48602596	0.158806106
"GSTM2"	3.287607171	7.06E-05	0.304172594	5	4	151.8	5	0.990096939	85730	0.391688312
"GSTM1"	3.508963367	3.02E-06	0.284984451	2	4	192.5	2	0.989138687	2360	0.778455285
"PRXC1A"	3.508963367	3.02E-06	0.284984451	2	4	192.5	2	0.989138687	2360	0.778455285
"RASA1"	3.535463757	0	0.282848325	1	4	231	1	0.989023966	0	0
"NKX3-1"	3.535463757	0	0.282848325	1	4	231	1	0.989023966	0	0
"HK2"	3.43725643	1.50E-04	0.290929705	3	4	122.3333333	3	0.989449106	50428	0.416953036
"NPEPPS"	3.535463757	0	0.282848325	1	4	231	1	0.989023966	0	0
"PCOLCE"	3.535463757	0	0.282848325	1	4	231	1	0.989023966	0	0
"DIO1"	3.508963367	3.02E-06	0.284984451	2	4	192.5	2	0.989138687	2360	0.778455285
"PON1"	3.273577553	8.83E-05	0.30547619	7	4	119.4285714	7	0.990157673	83268	0.302113703
"ERBB3"	3.535463757	0	0.282848325	1	4	231	1	0.989023966	0	0
"IRF1"	3.535463757	0	0.282848325	1	4	231	1	0.989023966	0	0
"CD40LG"	3.508963367	3.69E-06	0.284984451	2	4	189.5	2	0.989138687	2664	0.766260163
"IGF2"	3.535463757	0	0.282848325	1	4	231	1	0.989023966	0	0
"IGFBP3"	3.247077163	2.77E-04	0.307969275	7	4	118.8571429	7	0.990272393	185312	0.288159273
"CTSD"	3.070927514	2.44E-04	0.325634518	10	4	112.5	10	0.991034946	220188	0.214836224
"ACP3"	3.535463757	0	0.282848325	1	4	231	1	0.989023966	0	0
"E2F2"	3.535463757	0	0.282848325	1	4	231	1	0.989023966	0	0
"E2F1"	3.535463757	0	0.282848325	1	4	231	1	0.989023966	0	0
"RASSF1"	3.535463757	0	0.282848325	1	4	231	1	0.989023966	0	0
"RUNX2"	3.535463757	0	0.282848325	1	4	231	1	0.989023966	0	0
"SPP1"	3.535463757	0	0.282848325	1	4	231	1	0.989023966	0	0
"CHUK"	3.407638348	2.94E-05	0.293458371	2	4	172.5	2	0.989577323	19820	0.551446945
"CXCL10"	3.535463757	0	0.282848325	1	4	231	1	0.989023966	0	0
"CRP"	3.535463757	0	0.282848325	1	4	231	1	0.989023966	0	0
"HSF1"	3.446609509	2.61E-05	0.290140208	2	4	160	2	0.989408617	13666	0.555944056
"CLDN4"	3.535463757	0	0.282848325	1	4	231	1	0.989023966	0	0
"INSR"	3.142634451	6.37E-04	0.318204365	22	4	110.4545455	22	0.990724526	672058	0.237428515
"CHEK2"	3.214341387	2.45E-04	0.311105723	10	4	84.8	10	0.990414107	132782	0.196252927
"NR1I3"	3.390491037	1.13E-04	0.294942529	3	4	160.6666667	3	0.989651554	52468	0.497403946
"DCAF5"	3.535463757	0	0.282848325	1	4	231	1	0.989023966	0	0
"CXCL2"	3.535463757	0	0.282848325	1	4	231	1	0.989023966	0	0
"CXCL11"	3.535463757	0	0.282848325	1	4	231	1	0.989023966	0	0
"COL3A1"	3.535463757	0	0.282848325	1	4	231	1	0.989023966	0	0
"SLC2A4"	3.49025721	7.69E-06	0.286511836	3	4	177.6666667	3	0.989219666	6008	0.687418936
"PSMD3"	3.508963367	3.02E-06	0.284984451	2	4	192.5	2	0.989138687	2360	0.778455285
"AHR"	3.36710834	7.63E-05	0.296990741	16	4	121.75	16	0.989752778	103592	0.373839009
"PARP1"	2.511301637	0.006828547	0.398199876	39	4	111.7948718	39	0.993457569	4822538	0.130500438
"NQO1"	3.286048324	1.19E-04	0.304316888	4	4	126.25	4	0.990103687	64588	0.323643411
"NFE2L2"	3.535463757	0	0.282848325	1	4	231	1	0.989023966	0	0
"GSTP1"	3.203429462	1.39E-04	0.31216545	7	4	148	7	0.990461344	161590	0.336384439
"HAS2"	3.466874513	1.33E-04	0.288444245	3	4	140.6666667	3	0.98932089	28012	0.513480392
"ABCG2"	2.784099766	0.001949857	0.359182531	49	4	101.5918367	49	0.992276624	2848314	0.15149373
"NCF1"	3.515198753	1.73E-06	0.284478936	2	4	180	2	0.989111694	1916	0.739669421
"TOP2A"	2.704598597	0.003260576	0.369740634	46	4	90.47826087	46	0.992620785	2908786	0.124621533
"IL1A"	3.535463757	0	0.282848325	1	4	231	1	0.989023966	0	0
"PIK3CG"	2.576773188	0.004648065	0.388082275	48	4	106.0625	48	0.993174142	4629406	0.131657268
"IFNG"	3.508963367	3.69E-06	0.284984451	2	4	189.5	2	0.989138687	2664	0.766260163
"COL1A1"	3.535463757	0	0.282848325	1	4	231	1	0.989023966	0	0
"SERPINE1"	3.159781761	5.94E-04	0.316477553	12	4	111.1666667	12	0.990650295	468840	0.239492754
"THBD"	3.535463757	0	0.282848325	1	4	231	1	0.989023966	0	0
"PLAT"	3.484021824	8.27E-06	0.287024609	3	4	135.3333333	3	0.989246659	9056	0.514687101
"CCNB1"	2.572096648	0.004150159	0.388787879	46	4	113.9347826	46	0.993194387	4780574	0.140641074
"CYP1B1"	2.865159782	0.001229043	0.349020675	33	4	113.3333333	33	0.991925715	1692260	0.178874735
"NR1I2"	3.211223694	3.94E-04	0.311407767	6	4	118.1666667	6	0.990427603	160804	0.270592764
"IL2"	3.103663289	4.54E-04	0.3221999	18	4	89.72222222	18	0.990893233	321728	0.18106576
"MGAM"	3.142634451	2.72E-04	0.318204365	18	4	88.44444444	18	0.990724526	252886	0.188052569
"SULT1E1"	3.535463757	0	0.282848325	1	4	231	1	0.989023966	0	0
"TGFB1"	3.38893219	3.49E-05	0.295078197	2	4	182	2	0.989658302	22022	0.560371517
"HSPB1"	3.407638348	2.94E-05	0.293458371	2	4	172.5	2	0.989577323	19820	0.551446945
"NOS3"	2.977396726	6.76E-04	0.335863874	14	4	116.2857143	14	0.991439841	474828	0.200496894
"DUOX2"	3.535463757	0	0.282848325	1	4	231	1	0.989023966	0	0
"BIRC5"	3.508963367	3.69E-06	0.284984451	2	4	189.5	2	0.989138687	2664	0.766260163
"PRKCB"	3.505845674	1.91E-05	0.285237884	2	4	133	2	0.989152183	4728	0.532258065
"CXCL8"	3.508963367	6.02E-05	0.284984451	2	4	126	2	0.989138687	5428	0.508130081
"PTGER3"	3.189399844	6.48E-04	0.313538612	7	4	116.8571429	7	0.990522079	272588	0.259769379
"VCAM1"	3.392049883	5.62E-05	0.294806985	3	4	162.6666667	3	0.989644806	32436	0.505208333
"SELE"	3.300077942	1.42E-04	0.303023146	4	4	147	4	0.990042953	71858	0.386243386
"CCL2"	3.535463757	0	0.282848325	1	4	231	1	0.989023966	0	0
"IL1B"	3.404520655	4.51E-05	0.293727106	2	4	173	2	0.98959082	21408	0.549520767
"ICAM1"	3.133281372	3.12E-04	0.319154229	7	4	138.7142857	7	0.990765016	207908	0.285714286
"CYP1A1"	3.273577553	1.15E-04	0.30547619	5	4	145.8	5	0.990157673	83496	0.36751269
"GJA1"	3.535463757	0	0.282848325	1	4	231	1	0.989023966	0	0
"F3"	2.840218239	0.00154486	0.35208562	22	4	104.6818182	22	0.992033687	1223630	0.158292852
"MYC"	3.535463757	0	0.282848325	1	4	231	1	0.989023966	0	0
"CAV1"	3.535463757	0	0.282848325	1	4	231	1	0.989023966	0	0
"CYP1A2"	3.200311769	1.76E-04	0.312469557	9	4	110	9	0.990474841	147222	0.249427918
"CYP3A4"	3.209664848	3.05E-04	0.311559009	10	4	110	10	0.990434351	218680	0.253488372
"HMOX1"	3.49025721	7.69E-06	0.286511836	3	4	177.6666667	3	0.989219666	6008	0.687418936
"ACACA"	3.535463757	0	0.282848325	1	4	231	1	0.989023966	0	0
"PPARG"	2.372564302	0.010732481	0.421484888	83	4	91	83	0.994058163	10063608	0.100671141
"ERBB2"	2.849571317	0.001034393	0.350929978	20	4	108.8	20	0.991993198	898600	0.165591398
"HSPA5"	3.429462198	1.36E-04	0.291590909	3	4	111.3333333	3	0.989482848	41614	0.372747748
"HERC5"	3.535463757	0	0.282848325	1	4	231	1	0.989023966	0	0
"RUNX1T1"	3.535463757	0	0.282848325	1	4	231	1	0.989023966	0	0
"STAT1"	3.44193297	2.96E-05	0.29053442	4	4	146	4	0.989428862	32808	0.505226481
"HIF1A"	3.189399844	2.92E-04	0.313538612	7	4	93.85714286	7	0.990522079	119684	0.208199872
"SOD1"	3.379579111	8.58E-05	0.295894834	3	4	139.3333333	3	0.989698792	32156	0.421747967
"RAF1"	2.770070148	0.001871343	0.361001688	34	4	106.9705882	34	0.992337359	1949986	0.154027018
"TOP1"	3.156664069	8.31E-04	0.316790123	14	4	116.2857143	14	0.990663792	647720	0.250621118
"CASP8"	3.401402962	9.78E-05	0.293996334	3	4	122	3	0.989604316	32754	0.385350318
"XDH"	3.234606391	2.73E-04	0.309156627	28	4	102.4642857	28	0.990326379	406514	0.256222944
"AZIN2"	3.535463757	0	0.282848325	1	4	231	1	0.989023966	0	0
"POR"	3.535463757	0	0.282848325	1	4	231	1	0.989023966	0	0
"NFKBIA"	3.508963367	3.69E-06	0.284984451	2	4	189.5	2	0.989138687	2664	0.766260163
"ELK1"	3.535463757	0	0.282848325	1	4	231	1	0.989023966	0	0
"TP53"	3.429462198	8.54E-05	0.291590909	4	4	121	4	0.989482848	26758	0.406779661
"CASP3"	2.952455183	7.27E-04	0.338701162	13	4	127.4615385	13	0.991547813	593284	0.213617464
"AHSA1"	3.508963367	3.02E-06	0.284984451	2	4	192.5	2	0.989138687	2360	0.778455285
"CDKN2A"	3.535463757	0	0.282848325	1	4	231	1	0.989023966	0	0
"IL6"	3.508963367	3.69E-06	0.284984451	2	4	189.5	2	0.989138687	2664	0.766260163
"JUN"	3.279812938	2.34E-04	0.304895437	7	4	115.7142857	7	0.99013068	115962	0.295655376
"TNF"	3.056897896	4.99E-04	0.327129016	11	4	124.5454545	11	0.99109568	430282	0.234431603
"RB1"	3.385814497	2.94E-05	0.295349908	3	4	167	3	0.989671799	29642	0.512345679
"EGF"	3.535463757	0	0.282848325	1	4	231	1	0.989023966	0	0
"IL10"	3.508963367	3.69E-06	0.284984451	2	4	189.5	2	0.989138687	2664	0.766260163
"MAPK1"	2.908807482	7.99E-04	0.343783494	14	4	118.4285714	14	0.991736764	615868	0.189706901
"PLAU"	3.335931411	8.05E-05	0.299766355	10	4	95.4	10	0.989887743	87772	0.270487106
"CASP9"	3.484021824	2.05E-05	0.287024609	3	4	142	3	0.989246659	8206	0.540229885
"BAX"	3.488698363	1.98E-05	0.286639857	3	4	144	3	0.989226414	7912	0.554263566
"EIF6"	3.407638348	2.11E-05	0.293458371	2	4	176.5	2	0.989577323	18790	0.564308682
"CDKN1A"	3.446609509	6.18E-05	0.290140208	3	4	145.6666667	3	0.989408617	19716	0.507602339
"FOS"	3.535463757	0	0.282848325	1	4	231	1	0.989023966	0	0
"BCL2L1"	3.039750585	5.75E-04	0.328974359	18	4	100.1666667	18	0.991169911	516922	0.186754551
"BCL2"	2.955572876	8.70E-04	0.338343882	21	4	98	21	0.991534317	732102	0.166666667
"CCND1"	2.701480904	0.002362427	0.37016734	31	4	107.6774194	31	0.992634282	2149982	0.145139346
"VEGFA"	3.139516758	0.001618751	0.318520357	11	4	98.90909091	11	0.990738023	571858	0.206559264
"AKT1"	2.980514419	9.22E-04	0.335512552	23	4	115.6956522	23	0.991426345	924490	0.203361085
"EGFR"	2.500389712	0.007800194	0.399937656	58	4	96.77586207	58	0.993504806	6533088	0.114427553
"RELA"	3.144193297	4.24E-04	0.318046604	18	4	85.38888889	18	0.990717778	305184	0.181872605
"MAOB"	2.618862042	0.00335154	0.381845238	46	4	103.4347826	46	0.992991939	3502320	0.13251589
"ACHE"	2.522213562	0.005727885	0.396477132	68	4	94.33823529	68	0.993410331	6155862	0.114807177
"RXRA"	2.405300078	0.02118027	0.415748542	50	4	96.76	50	0.99391645	10981718	0.105695364
"F7"	2.94933749	9.83E-04	0.339059197	27	4	97.96296296	27	0.99156131	971080	0.167177522
"MMP3"	2.607950117	0.004408063	0.383442917	39	4	114.3589744	39	0.993039177	4508588	0.144039358
"ADRB2"	2.46609509	0.018299494	0.405499368	43	4	99.41860465	43	0.993653268	8841574	0.112607099
"F10"	2.385035074	0.010202251	0.419281046	72	4	86.34722222	72	0.994004177	7505904	0.095147405
"SCN5A"	2.512860483	0.005833669	0.397952854	56	4	100.9464286	56	0.99345082	5262332	0.120272477
"KCNH2"	2.65939205	0.002500748	0.376025791	30	4	100.4	30	0.992816485	1841278	0.130275229
"PRSS1"	2.55806703	0.005391787	0.390920171	65	4	93.06153846	65	0.993255121	5502594	0.116092735
"AKR1B1"	2.848012471	0.001960459	0.351122058	39	4	98.46153846	39	0.991999946	2195188	0.153967675
"NCOA2"	2.550272798	0.006575299	0.392114914	57	4	94.29824561	57	0.993288862	5176414	0.115754647
"HSP90AA1"	2.275915822	0.021175055	0.439383562	97	4	85.36082474	97	0.994476555	14735202	0.089555016
"PTGS1"	2.283710055	0.017973168	0.437883959	77	4	96.98701299	77	0.994442814	11766782	0.100299909
"CCNB2"	2.670303975	0.002689305	0.3744892	36	4	122.2222222	36	0.992769247	3260138	0.16162963
"CCNB3"	2.670303975	0.002689305	0.3744892	36	4	122.2222222	36	0.992769247	3260138	0.16162963
"CDK5R1"	2.703039751	0.002254583	0.369953864	31	4	123.6129032	31	0.992627534	2574152	0.167047552
"TERT"	3.077162899	4.51E-04	0.324974671	23	4	112.7391304	23	0.991007953	647626	0.222587909
"TNKS"	2.872954014	0.001074346	0.348073793	22	4	116.2727273	22	0.991891974	1119860	0.181818182
"TNKS2"	2.857365549	0.001270878	0.349972722	25	4	113.72	25	0.991959456	1368898	0.175850234
"CD38"	3.304754482	1.79E-04	0.30259434	14	4	115.3571429	14	0.990022708	182192	0.313307241
"MMP12"	2.991426345	6.25E-04	0.334288692	24	4	120.4583333	24	0.991379107	1007302	0.214853118
"TTR"	3.197194076	1.48E-04	0.312774256	12	4	132.5833333	12	0.990488337	232658	0.301796636
"APP"	2.886983632	0.001212657	0.346382289	29	4	109.6551724	29	0.99183124	1380952	0.175817431
"ESRRA"	2.896336711	0.001200679	0.345263724	42	4	98.61904762	42	0.99179075	1823552	0.162970029
"HSD17B1"	2.682774747	0.002828025	0.372748402	51	4	100.9411765	51	0.992715261	3572590	0.137470669
"TYR"	2.855806703	0.00129523	0.350163755	40	4	102.45	40	0.991966205	1837594	0.161802233
"ARG1"	3.365549493	7.10E-05	0.2971283	16	4	126.5	16	0.989759526	105400	0.387345679
"SLC22A12"	3.395167576	4.30E-05	0.294536272	11	4	129	11	0.989631309	64254	0.412903226
"MPG"	3.365549493	1.12E-04	0.2971283	13	4	113.0769231	13	0.989759526	110266	0.342742884
"PTPRS"	3.162899454	3.30E-04	0.316165599	24	4	103.1666667	24	0.990636799	445288	0.229073244
"APEX1"	3.424785659	3.38E-05	0.291989076	12	4	124.9166667	12	0.989503092	50324	0.427298851
"SYK"	2.724863601	0.00212888	0.366990847	33	4	116.9393939	33	0.992533058	2379982	0.161475479
"MYLK"	2.97583788	6.25E-04	0.336039811	19	4	122.5263158	19	0.991446589	776968	0.212830676
"KDM4E"	3.410756041	4.28E-05	0.293190128	13	4	126.6923077	13	0.989563827	62496	0.421786267
"MAPT"	3.204988309	1.87E-04	0.312013619	17	4	120.8235294	17	0.990454596	303084	0.281275891
"GPR35"	3.376461419	8.33E-05	0.296168052	15	4	121.5333333	15	0.989712288	111172	0.379035639
"AKR1A1"	3.237724084	1.38E-04	0.308858931	16	4	127.8125	16	0.990312883	245728	0.312346059
"AKR1C4"	3.365549493	7.10E-05	0.2971283	16	4	126.5	16	0.989759526	105400	0.387345679
"AKR1C3"	3.080280592	5.69E-04	0.324645749	23	4	114.9130435	23	0.990994456	757534	0.227826087
"AKR1C1"	3.12548714	4.86E-04	0.319950125	18	4	121.1111111	18	0.990798757	451750	0.252334267
"AKR1C2"	3.256430242	1.95E-04	0.30708473	17	4	125.8235294	17	0.990231904	236450	0.317617123
"NUAK1"	3.395167576	5.03E-05	0.294536272	14	4	127.5	14	0.989631309	71004	0.412052117
"AXL"	3.257989088	2.24E-04	0.306937799	14	4	122.7142857	14	0.990225155	223370	0.308137432
"CA5A"	2.97583788	0.001042807	0.336039811	29	4	111.7586207	29	0.991446589	1390492	0.197430696
"NEK6"	3.368667186	6.77E-05	0.296853309	16	4	126.125	16	0.989746029	103270	0.388586957
"ABCB1"	2.706157443	0.004064254	0.36952765	49	4	98.83673469	49	0.992614037	4179868	0.137026239
"ALK"	2.894777864	0.001156078	0.34544965	25	4	117.68	25	0.991797498	1215650	0.18910859
"CAMK2B"	3.38893219	5.80E-05	0.295078197	15	4	126.8666667	15	0.989658302	81334	0.406021505
"CXCR1"	3.086515978	3.36E-04	0.323989899	17	4	124.6470588	17	0.990967463	482364	0.246308882
"NEK2"	3.3624318	7.61E-05	0.297403802	17	4	125.6470588	17	0.989773023	115306	0.383529412
"CA4"	2.780982073	0.002103011	0.359585202	47	4	100.5531915	47	0.992290121	2905136	0.149031724
"MET"	2.657833203	0.002841457	0.376246334	36	4	116.4722222	36	0.992823233	2950424	0.152338024
"ALOX12"	2.918160561	0.001080129	0.342681624	36	4	103.8611111	36	0.991696275	1430434	0.174045873
"CSNK2A1"	3.242400624	3.25E-04	0.308413462	18	4	122	18	0.990292638	303806	0.301745636
"CA9"	2.745128605	0.002108172	0.364281658	37	4	107.5945946	37	0.992445331	2353250	0.152060763
"CA14"	2.944660951	0.001175295	0.339597671	23	4	104.8695652	23	0.991581554	1033500	0.176949856
"PKN1"	3.395167576	5.03E-05	0.294536272	14	4	127.5	14	0.989631309	71004	0.412052117
"CA6"	3.092751364	5.27E-04	0.323336694	27	4	110.962963	27	0.99094047	847048	0.22533394
"PLK1"	2.757599376	0.001990714	0.362634257	36	4	120.9444444	36	0.992391345	2792268	0.172830612
"ABCC1"	2.944660951	0.001017322	0.339597671	32	4	111.4375	32	0.991581554	1452520	0.191068339
"ALOX15"	2.957131723	9.88E-04	0.338165525	34	4	102.1470588	34	0.991527568	1301784	0.178075808
"CA3"	3.113016368	4.34E-04	0.321231848	25	4	117.2	25	0.990852743	780108	0.24360587
"MMP13"	2.63289166	0.004442124	0.379810539	44	4	104.9772727	44	0.992931205	4399152	0.135740565
"HSD17B2"	2.480124708	0.006569217	0.403205531	65	4	105.6769231	65	0.993592534	7485324	0.124171913
"PTK2"	2.99766173	6.32E-04	0.333593344	21	4	125.5714286	21	0.991352114	856488	0.224453024
"SRC"	2.561184723	0.005049709	0.390444309	41	4	110.6341463	41	0.993241625	4429898	0.134520425
"GSK3B"	2.492595479	0.006956825	0.401188243	80	4	92.9125	80	0.993538548	8057968	0.112088415
"CA1"	2.763834762	0.002125614	0.361816131	43	4	103.9534884	43	0.992364352	2669046	0.150737172
"DAPK1"	3.247077163	3.39E-04	0.307969275	18	4	120.1111111	18	0.990272393	313192	0.299274149
"PIK3R1"	2.899454404	0.001047969	0.344892473	27	4	125.6296296	27	0.991777254	1544316	0.203643186
"GLO1"	3.387373344	8.31E-05	0.29521399	15	4	120.9333333	15	0.98966505	105996	0.385637728
"ADORA1"	2.50974279	0.005835615	0.398447205	53	4	103.4528302	53	0.993464317	5354248	0.122551232
"DRD4"	2.807482463	0.002353456	0.356191005	27	4	116.2962963	27	0.992175401	1936526	0.171827565
"AURKB"	2.801247077	0.001781891	0.356983862	30	4	114.8	30	0.992202394	1983418	0.169345238
"CA2"	2.55806703	0.015944964	0.390920171	49	4	105.3469388	49	0.993255121	10370696	0.128982619
"FLT3"	2.642244739	0.0031263	0.378466077	39	4	118.5897436	39	0.992890715	3662740	0.153712083
"IGF1R"	3.091192518	5.36E-04	0.323499748	25	4	118.36	25	0.990947219	841826	0.239022403
"MAOA"	2.703039751	0.002591366	0.369953864	44	4	101.8636364	44	0.992627534	2822388	0.139894086
"AVPR2"	3.166017147	3.07E-04	0.315854259	18	4	124.8333333	18	0.990623302	369606	0.275185185
"NOX4"	2.841777085	0.00149082	0.351892485	43	4	107.255814	43	0.992026939	2430018	0.167860686
"MOL005020"	2.77786438	0.008591775	0.359988777	82	5	36.84146341	82	0.992303617	7516492	0.271526238
"CAM"	2.528448948	0.008978608	0.395499383	81	4	88.58024691	81	0.993383338	8113766	0.110025436
"CCNA2"	2.607950117	0.004644278	0.383442917	63	4	88.87301587	63	0.993039177	4744694	0.11516778
"CHEK1"	2.58456742	0.006127952	0.386911942	73	4	86.46575342	73	0.993140401	6335646	0.111283533
"PIK3CD"	2.774746687	0.002238327	0.360393258	27	4	109.1481481	27	0.992317114	1576960	0.156283451
"NR1H4"	3.328137178	1.51E-04	0.300468384	7	4	94.14285714	7	0.989921484	90820	0.260904362
"PIM3"	3.039750585	6.00E-04	0.328974359	16	4	98.375	16	0.991169911	458214	0.182692308
"STAT6"	3.429462198	3.08E-05	0.291590909	5	4	106.8	5	0.989482848	30844	0.359863946
"PIM2"	2.932190179	0.001130557	0.341041999	26	4	106.9615385	26	0.99163554	1139860	0.178989085
"SLC5A2"	3.198752923	3.77E-04	0.312621832	17	4	93.29411765	17	0.990481589	341526	0.214637483
"S1PR1"	3.172252533	2.56E-04	0.315233415	10	4	114.5	10	0.990596309	194044	0.25
"S1PR3"	3.156664069	3.24E-04	0.316790123	10	6	113.2	10	0.990663792	214458	0.238723404
"GCGR"	2.918160561	0.001197562	0.342681624	38	4	86.39473684	38	0.991696275	1373412	0.144982575
"NAAA"	3.301636789	8.45E-05	0.302880076	7	4	107.1428571	7	0.990036204	75430	0.283804431
"OPRM1"	3.030397506	6.00E-04	0.329989712	17	4	102.2941176	17	0.9912104	549146	0.188279029
"THRB"	3.438815277	8.40E-05	0.290797824	4	6	100.25	4	0.989442358	49372	0.336440678
"THRA"	3.262665627	1.88E-04	0.30649785	7	4	107.5714286	7	0.990204911	134358	0.267096312
"HTR1A"	3.041309431	9.37E-04	0.328805741	14	4	104.1428571	14	0.991163163	521262	0.193151418
"RET"	2.946219797	9.96E-04	0.339417989	27	4	111.2592593	27	0.991574806	1088330	0.189448899
"ODC1"	3.000779423	7.35E-04	0.333246753	30	4	94.1	30	0.991338617	1013948	0.171139706
"TKT"	3.63522993	2.52E-06	0.275085763	2	6	105.5	2	0.988592078	2500	0.611111111
"TAAR1"	3.547934528	1.46E-05	0.28185413	3	4	92	3	0.98896998	10430	0.413636364
"ADAM17"	2.938425565	0.001633177	0.340318302	27	4	103.4074074	27	0.991608547	1525128	0.174458956
"MAPK10"	3.214341387	2.11E-04	0.311105723	8	4	104.875	8	0.990414107	141600	0.242132867
"RARA"	3.580670304	3.45E-05	0.279277318	5	4	59	5	0.988828267	13188	0.294416244
"RARG"	3.716289945	8.70E-07	0.26908557	2	6	79.5	2	0.988241169	826	0.659663866
"ESRRB"	3.007014809	6.32E-04	0.332555728	30	4	89.33333333	30	0.991311624	829166	0.163580247
"BCHE"	2.932190179	0.001535043	0.341041999	24	4	104.5416667	24	0.99163554	1454270	0.17431257
"ADORA3"	2.754481684	0.003465144	0.363044709	36	4	99.75	36	0.992404841	3134044	0.141882184
"SLC29A1"	3.295401403	3.39E-04	0.303453169	10	4	87.8	10	0.990063197	243672	0.231466667
"TGFBR1"	2.925954793	9.45E-04	0.34176878	19	4	115.3684211	19	0.991662533	776374	0.189665707
"WEE1"	2.968043648	9.02E-04	0.336922269	32	4	104.03125	32	0.991480331	1306406	0.183003996
"HDAC1"	2.821512081	0.001756847	0.35441989	23	4	105.9565217	23	0.992114666	1370516	0.157592375
"HDAC6"	2.919719408	9.82E-04	0.342498665	19	4	108.8421053	19	0.991689526	873724	0.177664094
"ABL1"	2.749805144	0.003481384	0.363662132	31	4	105.2580645	31	0.992425086	2377356	0.148093842
"TRPV1"	3.022603274	6.54E-04	0.33084064	18	4	112.8888889	18	0.991244142	570620	0.206437064
"EP300"	3.175370226	2.01E-04	0.314923908	13	4	108	13	0.990582813	245224	0.23830735
"GNRHR"	3.646141855	6.00E-06	0.274262505	2	6	91	2	0.98854484	3796	0.548780488
"CYP2C19"	3.706936867	3.02E-06	0.269764508	2	6	69.5	2	0.988281659	2388	0.548
"CYP2C9"	3.426344505	1.08E-04	0.291856233	8	4	89.375	8	0.989496344	74212	0.30162116
"TAS2R31"	3.084957132	5.34E-04	0.324153613	18	4	101.8888889	18	0.990974212	489180	0.200973882
"PDK1"	2.943102104	8.98E-04	0.339777542	31	4	94.83870968	31	0.991588303	1061450	0.161790879
"SLC5A1"	3.156664069	5.16E-04	0.316790123	12	4	81.91666667	12	0.990663792	228436	0.1751443
"BRAF"	2.978955573	9.67E-04	0.335688121	31	4	99.4516129	31	0.991433093	1140360	0.176753345
"RPS6KB1"	3.044427124	4.51E-04	0.328469022	17	4	102.5294118	17	0.991149666	435152	0.191927054
"MOL005018"	2.932190179	4.20E-05	0.341041999	10	5	72.7	10	0.99163554	79380	0.56015625
"CTSK"	3.111457521	5.35E-04	0.321392786	14	4	84.42857143	14	0.990859491	292948	0.170610576
"MOL005017"	2.860483242	9.92E-04	0.349591281	30	5	52.3	30	0.99194596	1206228	0.391603053
"HSP90AB1"	3.011691348	6.38E-04	0.332039337	31	4	80.93548387	31	0.991291379	795642	0.149133365
"PDE5A"	2.924395947	0.001655121	0.341950959	28	4	91.25	28	0.991669282	1376756	0.151680672
"ALPL"	3.013250195	7.40E-04	0.331867563	23	4	98.39130435	23	0.991284631	744480	0.179357835
"HSP90B1"	3.507404521	3.94E-05	0.285111111	14	4	69.78571429	14	0.989145435	49436	0.292705167
"GPR84"	3.650818394	3.77E-06	0.273911187	5	4	56.8	5	0.988524596	3502	0.367105263
"CCR4"	3.625876851	2.72E-05	0.275795357	8	4	48.375	8	0.988632568	13252	0.287121212
"SRD5A1"	3.579111458	1.44E-04	0.279398955	7	4	44.28571429	7	0.988835015	56218	0.220845481
"MOL005016"	2.77786438	0.005853533	0.359988777	82	5	42.07317073	82	0.992303617	6622652	0.311160384
"TNNI3"	3.363990647	4.38E-05	0.297265987	6	4	115.8333333	6	0.989766274	49742	0.34278607
"TNNT2"	3.363990647	4.38E-05	0.297265987	6	4	115.8333333	6	0.989766274	49742	0.34278607
"TNNC1"	3.363990647	4.38E-05	0.297265987	6	4	115.8333333	6	0.989766274	49742	0.34278607
"STS"	3.722525331	1.46E-06	0.268634841	3	6	79.33333333	3	0.988214176	1076	0.687134503
"CDC25B"	2.8791894	0.001372105	0.347319978	22	4	105.6363636	22	0.991864981	1210880	0.166089466
"DUSP3"	3.103663289	3.85E-04	0.3221999	19	4	93	19	0.990893233	436962	0.188139059
"MCL1"	2.94933749	8.29E-04	0.339059197	24	4	102.5	24	0.99156131	892792	0.174099485
"IGFBP1"	3.653936087	7.26E-07	0.273677474	3	6	100	3	0.988511099	1666	0.626582278
"IGFBP2"	3.653936087	7.26E-07	0.273677474	3	6	100	3	0.988511099	1666	0.626582278
"IGFBP5"	3.653936087	7.26E-07	0.273677474	3	6	100	3	0.988511099	1666	0.626582278
"IGFBP4"	3.653936087	7.26E-07	0.273677474	3	6	100	3	0.988511099	1666	0.626582278
"IGFBP6"	3.653936087	7.26E-07	0.273677474	3	6	100	3	0.988511099	1666	0.626582278
"OPRD1"	3.102104443	4.90E-04	0.322361809	17	4	100.8235294	17	0.990899981	488200	0.202893352
"PFKFB3"	2.902572097	0.001098125	0.344522019	30	4	106.1333333	30	0.991763757	1414536	0.173201538
"HTR2C"	3.00233827	0.001044807	0.333073728	20	4	91.65	20	0.991331869	718680	0.163924051
"HTR2A"	2.930631333	0.001089297	0.341223404	25	4	90.12	25	0.991642289	863832	0.15003367
"TBXAS1"	3.183164458	2.35E-04	0.314152791	18	4	84.66666667	18	0.990549072	244482	0.190584662
"ALDH2"	2.929072486	0.005848965	0.341405003	31	4	84.29032258	31	0.991649037	4039624	0.141409716
"SLC6A2"	3.00233827	0.001550298	0.333073728	18	4	89.94444444	18	0.991331869	927246	0.16026026
"MIF"	3.119251754	2.86E-04	0.320589705	20	4	92.1	20	0.99082575	358906	0.190585774
"TLR9"	3.17381138	2.39E-04	0.315078585	14	4	95.5	14	0.990589561	224394	0.210467706
"CBR1"	2.980514419	8.86E-04	0.335512552	35	4	93.71428571	35	0.991426345	1268436	0.167960663
"MOL005012"	2.757599376	0.008921107	0.362634257	95	5	32.4	95	0.992391345	8699448	0.237878788
"CCNA1"	3.028838659	5.23E-04	0.330159547	15	4	105	15	0.991217149	460044	0.192236599
"CHRNA7"	2.791893998	0.00295118	0.358179788	35	4	104.3142857	35	0.992242883	2430884	0.153513055
"ACACB"	3.310989867	1.72E-04	0.302024482	7	4	94.71428571	7	0.989995715	88774	0.254658385
"MELK"	3.321901793	7.82E-05	0.301032379	10	4	91	10	0.989948477	86528	0.251396648
"EPHB4"	3.086515978	4.00E-04	0.323989899	17	4	96.88235294	17	0.990967463	373924	0.191000703
"YES1"	3.435697584	8.25E-05	0.291061706	4	4	104.75	4	0.989455855	34936	0.35652921
"CSF1R"	3.058456742	3.94E-04	0.326962283	11	4	104.9090909	11	0.991088932	268246	0.1975458
"AURKA"	2.712392829	0.004125047	0.368678161	37	4	102.9189189	37	0.992587044	3243368	0.141161938
"HSD17B3"	2.950896337	0.001661081	0.338880085	20	4	111.3	20	0.991554561	1073130	0.188225256
"ROCK1"	3.070927514	4.27E-04	0.325634518	17	4	110.1764706	17	0.991034946	434506	0.213235294
"PLAA"	3.242400624	1.59E-04	0.308413462	13	4	115.0769231	13	0.990292638	191746	0.280977643
"ME1"	3.593141076	6.23E-06	0.278308026	3	6	108.6666667	3	0.988774281	6306	0.546531303
"LCK"	2.724863601	0.002934207	0.366990847	29	4	106.3103448	29	0.992533058	2147764	0.145859203
"PDGFRA"	3.055339049	5.68E-04	0.327295918	12	4	104.25	12	0.991102428	315544	0.195920304
"CDC25A"	3.005455963	6.69E-04	0.332728216	16	4	114.8125	16	0.991318372	638462	0.205067568
"GSK3A"	3.159781761	2.85E-04	0.316477553	13	4	115.3076923	13	0.990650295	282360	0.249036367
"SNCA"	3.329696025	5.25E-05	0.300327715	7	4	106.8571429	7	0.989914736	73674	0.297351525
"STK17B"	3.445050663	3.87E-05	0.290271493	4	4	116.75	4	0.989415365	29230	0.406140351
"DNM1"	3.127045986	7.17E-04	0.319790628	19	4	100.1052632	19	0.990792009	641960	0.209082834
"ROCK2"	3.011691348	7.00E-04	0.332039337	18	4	104.8333333	18	0.991291379	574768	0.189131755
"MMP14"	3.231488698	2.23E-04	0.309454896	11	4	106.7272727	11	0.990339876	190134	0.254764513
"ADAMTS4"	3.516757599	1.01E-05	0.284352837	4	6	115.25	4	0.989104945	12206	0.466326531
"ADAMTS5"	3.339049104	6.30E-05	0.299486461	7	4	121.5714286	7	0.989874246	69236	0.344489796
"NAMPT"	3.521434139	2.10E-05	0.28397521	3	4	98	3	0.989084701	13208	0.4092827
"PDGFRB"	2.82618862	0.001762105	0.353833425	23	4	102.2173913	23	0.992094422	1095792	0.152665749
"AKT2"	3.756819953	0	0.266182573	1	6	95	1	0.988065714	0	0
"ACVR1"	3.466874513	2.08E-05	0.288444245	5	6	118.8	5	0.98932089	22964	0.426811594
"CES1"	3.064692128	7.07E-04	0.32629705	18	4	99.94444444	18	0.991061939	661418	0.192125135
"NOX1"	3.577552611	3.88E-06	0.279520697	3	4	115.3333333	3	0.988841764	5018	0.568822554
"COMT"	3.259547935	1.29E-04	0.306791009	12	6	109.75	12	0.990218407	164146	0.270522388
"HPGDS"	3.304754482	1.04E-04	0.30259434	11	6	96.90909091	11	0.990022708	113872	0.25644142
"PDE4C"	3.175370226	1.77E-04	0.314923908	11	4	112.9090909	11	0.990582813	186464	0.248135457
"PDE4B"	2.92751364	0.001010043	0.341586794	20	4	103.65	20	0.991655785	820070	0.170798669
"PDE4A"	3.12548714	2.68E-04	0.319950125	13	4	114.5384615	13	0.990798757	275278	0.236046698
"SCD"	3.211223694	2.52E-04	0.311407767	8	4	113.125	8	0.990427603	184528	0.260150812
"BMP4"	3.476227592	1.88E-05	0.287668161	5	6	117.8	5	0.9892804	23060	0.432592593
"MOL005008"	2.85268901	8.29E-04	0.350546448	34	5	54.14705882	34	0.991979701	1244014	0.402629234
"SIRT1"	3.675759938	1.41E-05	0.272052587	7	6	53.57142857	7	0.988416624	12070	0.375510204
"ADRB1"	3.462197973	1.61E-04	0.288833859	9	4	59.66666667	9	0.989341134	104734	0.218091698
"RPS6KA3"	3.306313328	1.06E-04	0.302451674	6	4	101.6666667	6	0.99001596	68156	0.270609319
"MOL005007"	2.706157443	0.012526702	0.36952765	128	5	31.3203125	128	0.992614037	14066440	0.229699337
"KCNMA1"	3.309431021	8.39E-05	0.302166745	9	4	96.44444444	9	0.990002463	87192	0.260066606
"CCNE1"	2.82618862	0.001676685	0.353833425	27	4	105.1851852	27	0.992094422	1483448	0.15809588
"CCNE2"	3.00233827	5.95E-04	0.333073728	15	4	111.2	15	0.991331869	463396	0.197491039
"CCNT1"	3.398285269	4.47E-05	0.294266055	4	4	116	4	0.989617813	31366	0.365079365
"UBA2"	3.524551832	1.07E-05	0.283724016	3	6	121	3	0.989071204	12270	0.497925311
"SAE1"	3.524551832	1.07E-05	0.283724016	3	6	121	3	0.989071204	12270	0.497925311
"HCK"	3.183164458	2.17E-04	0.314152791	10	4	121.1	10	0.990549072	191752	0.268680089
"PIK3CB"	2.757599376	0.00267239	0.362634257	27	4	104.8518519	27	0.992391345	1741524	0.147726674
"ENPP1"	3.577552611	2.96E-06	0.279520697	3	4	126.3333333	3	0.988841764	4392	0.623548922
"GCK"	3.231488698	1.86E-04	0.309454896	7	4	113.1428571	7	0.990339876	118916	0.26764405
"MME"	3.137957911	9.62E-04	0.318678589	10	4	91.1	10	0.990744771	367026	0.189285714
"TYMS"	3.148869836	2.46E-04	0.317574257	11	4	100.8181818	11	0.990697533	191984	0.213286713
"ANPEP"	3.466874513	1.39E-05	0.288444245	5	6	122.6	5	0.98932089	21194	0.44057971
"LIPG"	3.522992985	8.02E-06	0.283849558	3	4	118.6666667	3	0.989077952	10066	0.498587571
"HDAC10"	3.237724084	1.66E-04	0.308858931	12	4	101	12	0.990312883	168876	0.243902439
"RPS6KA2"	3.399844115	2.35E-05	0.294131133	7	6	126.1428571	7	0.989611064	44338	0.39477242
"MTOR"	2.790335152	0.002320195	0.358379888	30	4	102	30	0.992249631	1674914	0.148748159
"TGM2"	3.290724864	9.59E-05	0.303884415	7	4	112.7142857	7	0.990083442	86556	0.293213348
"ALPG"	3.312548714	7.27E-05	0.301882353	10	4	114.2	10	0.989988967	98980	0.310989011
"TUBB1"	3.133281372	2.52E-04	0.319154229	15	4	107.3333333	15	0.990765016	309540	0.224331927
"DRD3"	3.063133281	3.91E-04	0.326463104	13	4	107.6923077	13	0.991068687	334922	0.2047837
"DRD2"	3.130163679	3.36E-04	0.319472112	11	6	111.5454545	11	0.990778512	258708	0.227459783
"BMP1"	3.22213562	1.62E-04	0.310353169	13	4	114	13	0.990380365	214630	0.269689737
"PTK6"	3.289166017	1.11E-04	0.304028436	8	4	114	8	0.99009019	91822	0.296587927
"EZR"	3.325019486	4.62E-05	0.300750117	8	6	121.875	8	0.989934981	75478	0.332074176
"PDPK1"	3.042868277	4.60E-04	0.328637295	17	4	102.4705882	17	0.991156414	460404	0.19145394
"TRPM8"	2.955572876	8.58E-04	0.338343882	19	4	116.1052632	19	0.991534317	836008	0.197098053
"ADORA2B"	2.80436477	0.002949665	0.356586993	30	4	98.73333333	30	0.992188897	2084492	0.145870647
"GRM4"	3.113016368	3.22E-04	0.321231848	12	4	114.4166667	12	0.990852743	277884	0.231462585
"STAT3"	3.22213562	1.72E-04	0.310353169	7	4	116.4285714	7	0.990380365	122388	0.271596639
"KDM1A"	3.194076383	1.50E-04	0.313079551	12	4	116.4166667	12	0.990501834	197526	0.263508371
"MARK1"	3.426344505	1.56E-05	0.291856233	6	4	120	6	0.989496344	28608	0.403389831
"MOL005003"	2.704598597	0.021805985	0.369740634	129	5	29.54263566	129	0.992620785	16960716	0.216232088
"RXRB"	3.371784879	5.41E-05	0.296578826	5	6	127.8	5	0.989732533	47008	0.376261128
"ADRA1B"	2.765393609	0.001802322	0.361612176	25	4	113.88	25	0.992357603	1427890	0.161257143
"CHRM5"	3.326578332	7.49E-05	0.300609185	5	4	119.6	5	0.989928232	54082	0.329444444
"CHRM3"	3.089633671	4.09E-04	0.323662967	11	4	116.2727273	11	0.990953967	296564	0.227811714
"CDK8"	3.423226812	5.05E-05	0.29212204	4	4	103.75	4	0.989509841	35096	0.343645485
"CCNC"	3.423226812	5.05E-05	0.29212204	4	4	103.75	4	0.989509841	35096	0.343645485
"ADAM33"	3.703819174	0	0.269991582	1	6	129	1	0.988295155	0	0
"BACE2"	3.404520655	5.77E-05	0.293727106	6	6	95	6	0.98959082	45488	0.298412698
"AVPR1A"	3.27045986	2.34E-04	0.305767398	7	4	93.14285714	7	0.990171169	98454	0.23386512
"KIF11"	3.078721746	4.00E-04	0.324810127	11	4	109.6363636	11	0.991001205	277864	0.211766791
"MGLL"	3.385814497	7.54E-05	0.295349908	4	4	110.75	4	0.989671799	37496	0.339783282
"FAAH"	3.100545596	8.88E-04	0.322523881	9	4	100.4444444	9	0.990906729	317602	0.198491905
"PITRM1"	3.406079501	2.85E-05	0.293592677	6	6	114	6	0.989584071	40272	0.359872611
"MMP10"	3.611847233	2.38E-06	0.276866638	2	6	131	2	0.988693302	2804	0.698924731
"OXTR"	3.337490257	9.42E-05	0.299626343	5	4	114.2	5	0.989880995	58328	0.320679887
"RPS6KA1"	3.373343726	5.04E-05	0.296441774	5	4	115.6	5	0.989725785	44112	0.347272727
"CSNK1G1"	3.373343726	5.04E-05	0.296441774	5	4	115.6	5	0.989725785	44112	0.347272727
"MAPKAPK2"	3.111457521	3.36E-04	0.321392786	12	4	101.8333333	12	0.990859491	252788	0.205363204
"MDM2"	3.058456742	5.67E-04	0.326962283	12	4	97.41666667	12	0.991088932	330318	0.183650794
"EPHA1"	3.496492595	1.24E-05	0.286000892	3	4	119	3	0.989192673	12472	0.466403162
"EPHB1"	3.610288387	2.42E-06	0.276986183	2	6	118	2	0.98870005	2858	0.625668449
"EPHA3"	3.496492595	1.24E-05	0.286000892	3	4	119	3	0.989192673	12472	0.466403162
"EPHB3"	3.496492595	1.24E-05	0.286000892	3	4	119	3	0.989192673	12472	0.466403162
"EPHA7"	3.610288387	2.42E-06	0.276986183	2	6	118	2	0.98870005	2858	0.625668449
"EPHA8"	3.610288387	2.42E-06	0.276986183	2	6	118	2	0.98870005	2858	0.625668449
"EPHA4"	3.404520655	5.62E-05	0.293727106	4	4	120	4	0.98959082	36022	0.382636656
"EPHA5"	3.404520655	5.62E-05	0.293727106	4	4	120	4	0.98959082	36022	0.382636656
"EPHB2"	3.175370226	2.56E-04	0.314923908	11	4	116	11	0.990582813	215676	0.254988914
"P2RX3"	3.320342946	1.34E-04	0.301173709	7	4	87.71428571	7	0.989955225	82166	0.239542226
"EPHA2"	3.323460639	3.16E-04	0.300891182	6	4	102.6666667	6	0.989941729	152394	0.281625115
"MMP7"	2.960249415	0.00132754	0.337809373	19	4	103.1052632	19	0.991514072	989240	0.175740556
"FLT4"	3.448168355	6.05E-05	0.290009042	5	4	92.4	5	0.989401869	35810	0.324113475
"ROS1"	3.703819174	0	0.269991582	1	6	129	1	0.988295155	0	0
"OPRK1"	3.139516758	3.78E-04	0.318520357	12	4	84.25	12	0.990738023	217428	0.176004228
"SPHK1"	3.379579111	2.42E-05	0.295894834	5	4	117.2	5	0.989698792	33922	0.356441718
"SPHK2"	3.449727202	9.06E-06	0.289877994	4	6	122.25	4	0.98939512	16744	0.421006944
"CFD"	3.159781761	4.23E-04	0.316477553	9	4	103.5555556	9	0.990650295	195302	0.22150228
"MAPK8"	2.988308652	7.79E-04	0.334637454	14	4	99.92857143	14	0.991392603	451710	0.17417002
"P2RX7"	2.957131723	9.52E-04	0.338165525	16	4	110.5	16	0.991527568	627252	0.186860068
"MOL005001"	2.851130164	0.004889878	0.350738108	35	5	42.25714286	35	0.99198645	1914482	0.312554113
"LDHB"	3.85035074	0	0.259716599	1	6	35	1	0.987660819	0	0
"LDHA"	3.85035074	0	0.259716599	1	6	35	1	0.987660819	0	0
"VCP"	3.123928293	3.67E-04	0.32010978	16	4	115.5	16	0.990805505	431964	0.239039666
"AGTR1"	3.320342946	3.63E-04	0.301173709	8	4	69.75	8	0.989955225	140222	0.190443213
"PRKCD"	3.600935308	3.92E-05	0.277705628	5	6	57.4	5	0.98874054	16062	0.296842105
"KISS1R"	3.699142634	2.90E-06	0.270332912	3	4	59.33333333	3	0.9883154	1958	0.474254743
"PRKCE"	3.610288387	2.03E-05	0.276986183	3	4	75.66666667	3	0.98870005	7822	0.414814815
"PIK3CA"	2.745128605	0.003072792	0.364281658	30	4	95.6	30	0.992445331	1992928	0.133615819
"MOL005000"	2.838659392	0.001156134	0.352278968	43	5	52.60465116	43	0.992040436	1581070	0.390944327
"MOL000500"	2.709275136	0.013970252	0.369102417	126	5	30.4047619	126	0.992600541	14343572	0.222763348
"PKIA"	3.36710834	4.72E-05	0.296990741	7	4	116	7	0.989752778	69744	0.346385542
"ADRA1A"	3.027279813	6.29E-04	0.330329557	15	4	115	15	0.991223897	485088	0.210332103
"PDE3A"	3.201870616	2.36E-04	0.312317429	8	4	104.25	8	0.990468093	149902	0.236270023
"CHRM4"	3.406079501	4.41E-05	0.293592677	4	6	124	4	0.989584071	35584	0.389240506
"HDAC3"	3.151987529	3.02E-04	0.317260138	16	4	94.5625	16	0.990684037	280768	0.202955531
"NCOR2"	3.315666407	8.56E-05	0.301598496	9	6	110.3333333	9	0.98997547	102280	0.296296296
"CDC7"	3.095869057	3.78E-04	0.323011078	12	4	99.16666667	12	0.990926974	280666	0.19594145
"DBF4"	3.329696025	4.63E-05	0.300327715	5	4	124.4	5	0.989914736	50530	0.344692737
"CCND2"	3.176929072	1.74E-04	0.314769382	11	4	116.6363636	11	0.990576065	203386	0.256969697
"CCND3"	3.231488698	1.19E-04	0.309454896	10	4	117.8	10	0.990339876	147002	0.280769231
"HDAC2"	3.259547935	1.37E-04	0.306791009	12	6	96.83333333	12	0.990218407	154902	0.238391376
"JAK3"	2.877630553	0.001240004	0.347508126	19	4	106.5263158	19	0.991871729	844768	0.166445293
"NR4A1"	3.407638348	3.67E-05	0.293458371	5	4	117.4	5	0.989577323	33666	0.377922078
"XIAP"	3.331254871	5.40E-05	0.300187178	5	4	123.8	5	0.989907988	57314	0.343977591
"MPEG1"	3.469992206	1.18E-05	0.288185085	4	4	124.5	4	0.989307393	16684	0.459107807
"CAPN1"	3.095869057	5.03E-04	0.323011078	13	4	98.53846154	13	0.990926974	327260	0.195076923
"MBD2"	3.518316446	7.28E-06	0.28422685	4	6	127.5	4	0.989098197	11594	0.518442623
"TUBB3"	3.593141076	3.25E-06	0.278308026	3	6	116	3	0.988774281	4614	0.583756345
"ADRA2B"	3.594699922	2.74E-06	0.278187337	2	6	116.5	2	0.988767533	4008	0.586294416
"ADRA2C"	3.462197973	2.31E-05	0.288833859	3	6	118	3	0.989341134	18552	0.416370107
"CTSS"	3.017926734	8.73E-04	0.331353306	15	4	106.8	15	0.991264386	535600	0.193065693
"LNPEP"	3.261106781	1.41E-04	0.306644359	9	4	118.5555556	9	0.990211659	129250	0.295365717
"ADAM10"	3.535463757	5.26E-06	0.282848325	3	6	122.6666667	3	0.989023966	8332	0.51994302
"MMP16"	3.412314887	1.98E-05	0.29305619	5	6	121.8	5	0.989557078	29722	0.388424437
"MMP25"	3.561964147	2.35E-06	0.280743982	3	6	122.6666667	3	0.988909246	4946	0.560675883
"MKNK1"	3.474668745	2.29E-05	0.287797218	4	4	109	4	0.989287148	20470	0.406015038
"CASP7"	3.21745908	1.15E-04	0.310804264	8	6	124.75	8	0.99040061	146086	0.285796767
"DYRK1B"	3.253312549	1.26E-04	0.307379013	12	4	109.1666667	12	0.9902454	179730	0.270416667
"CLK1"	3.257989088	1.45E-04	0.306937799	13	4	109.6923077	13	0.990225155	212082	0.274475524
"HTT"	3.429462198	1.59E-05	0.291590909	5	4	124.2	5	0.989482848	25966	0.419047619
"ALOX15B"	3.669524552	6.46E-07	0.272514868	2	6	94	2	0.988443617	972	0.624161074
"MOL004993"	2.735775526	0.007211186	0.365527066	109	5	35.79816514	109	0.99248582	10691518	0.263622463
"DRD5"	3.474668745	2.89E-05	0.287797218	5	6	100	5	0.989287148	28376	0.365313653
"CALM1"	3.674201091	6.49E-07	0.27216801	3	4	109	3	0.988423372	1448	0.776978417
"PLA2G10"	3.457521434	2.64E-04	0.289224527	8	4	96.25	8	0.989361379	154402	0.348901099
"PLA2G5"	3.410756041	5.93E-05	0.293190128	10	4	107.6	10	0.989563827	78522	0.354152824
"SGK1"	3.555728761	4.80E-06	0.2812363	4	6	99.75	4	0.988936239	8910	0.448863636
"YWHAG"	3.561964147	9.84E-06	0.280743982	5	4	111	5	0.988909246	13046	0.526315789
"DYRK1A"	2.932190179	9.44E-04	0.341041999	18	4	109.3888889	18	0.99163554	793314	0.180648148
"NQO2"	3.215900234	2.81E-04	0.31095492	10	4	108.9	10	0.990407358	214022	0.253286385
"CA5B"	3.192517537	2.95E-04	0.313232422	17	4	94.70588235	17	0.990508582	318738	0.215912171
"GRK2"	3.395167576	4.11E-05	0.294536272	5	4	94.8	5	0.989631309	34960	0.296835443
"CTSL"	2.919719408	0.001258783	0.342498665	20	4	103.95	20	0.991689526	890442	0.169884488
"HSD17B14"	3.561964147	9.84E-06	0.280743982	5	4	111	5	0.988909246	13046	0.526315789
"KLK2"	3.296960249	5.97E-04	0.303309693	14	4	92	14	0.990056449	339228	0.245945946
"MOL004991"	2.689010133	0.027800499	0.371884058	133	3	28.29323308	133	0.992688268	18863212	0.205212279
"ADRA1D"	3.106780982	6.48E-04	0.321876568	11	4	111.4545455	11	0.990879736	370648	0.223140496
"GRIN1"	3.476227592	2.77E-05	0.287668161	3	4	111.3333333	3	0.9892804	17348	0.414786967
"GRIN2A"	3.688230709	0	0.271132713	1	4	133	1	0.988362638	0	0
"NPY5R"	3.142634451	4.10E-04	0.318204365	9	4	109.1111111	9	0.990724526	212202	0.228082513
"PGK1"	3.455962588	7.81E-05	0.289354984	4	4	105	4	0.989368127	30738	0.374100719
"DHODH"	3.351519875	5.94E-05	0.298372093	6	4	97	6	0.98982026	50948	0.279883382
"KAT2B"	3.552611068	5.14E-06	0.281483107	2	4	127	2	0.988949736	5694	0.577981651
"FLT1"	2.908807482	0.001154213	0.343783494	17	4	108.5294118	17	0.991736764	694002	0.174560733
"QPCT"	3.256430242	1.29E-04	0.30708473	6	4	114.6666667	6	0.990231904	86820	0.281353135
"PRF1"	3.339049104	8.81E-05	0.299486461	5	4	109.4	5	0.989874246	50320	0.307954545
"KCNK9"	3.479345284	2.24E-05	0.287410394	3	4	119.6666667	3	0.989266904	16602	0.449494949
"KCNK3"	3.374902572	7.70E-05	0.29630485	5	4	113.4	5	0.989719036	53188	0.341641337
"GRIA2"	3.445050663	1.63E-05	0.290271493	3	4	125.6666667	3	0.989415365	20062	0.435897436
"TRPA1"	3.476227592	2.67E-05	0.287668161	3	4	123	3	0.9892804	17918	0.458646617
"NTRK1"	3.013250195	6.28E-04	0.331867563	11	4	114.9090909	11	0.991284631	369004	0.205241605
"DHFR"	3.381137958	4.52E-05	0.295758414	6	4	101.6666667	6	0.989692043	53190	0.310699588
"SHH"	3.622759158	1.45E-05	0.276032702	2	4	95.5	2	0.988646064	5118	0.546242775
"EPHX2"	3.158222915	2.96E-04	0.316633761	9	4	113.2222222	9	0.990657044	206134	0.241858238
"CRHR1"	3.005455963	5.77E-04	0.332728216	13	4	109.6153846	13	0.991318372	419230	0.194651227
"AGPAT2"	3.552611068	6.49E-06	0.281483107	2	4	125	2	0.988949736	6244	0.568807339
"PROKR1"	3.688230709	0	0.271132713	1	4	133	1	0.988362638	0	0
"SIRT2"	3.339049104	9.04E-05	0.299486461	6	4	122.1666667	6	0.989874246	85980	0.345204179
"EPHX1"	3.376461419	2.42E-04	0.296168052	5	4	94.4	5	0.989712288	77570	0.284756098
"GRM1"	3.494933749	2.73E-05	0.286128457	3	4	124.3333333	3	0.989199421	16894	0.485564304
"GRM5"	2.97583788	0.001074791	0.336039811	18	4	109.3333333	18	0.991446589	820954	0.189393939
"PRKCQ"	3.594699922	1.25E-05	0.278187337	2	4	111	2	0.988767533	5854	0.57591623
"KDM4C"	3.688230709	0	0.271132713	1	4	133	1	0.988362638	0	0
"KDM4D"	3.688230709	0	0.271132713	1	4	133	1	0.988362638	0	0
"KDM4A"	3.552611068	6.49E-06	0.281483107	2	4	125	2	0.988949736	6244	0.568807339
"KDM5C"	3.552611068	6.49E-06	0.281483107	2	4	125	2	0.988949736	6244	0.568807339
"MOL004990"	2.742010912	0.007407285	0.36469585	105	5	37.05714286	105	0.992458827	10218434	0.273160173
"MOL004989"	2.735775526	0.007159253	0.365527066	109	5	37.09174312	109	0.99248582	10545298	0.273422296
"FASN"	3.145752143	5.81E-04	0.317888999	12	6	88	12	0.99071103	251766	0.183157895
"FGFR1"	2.911925175	0.001569942	0.343415418	17	4	106.7058824	17	0.991723268	954338	0.172159418
"GUSB"	3.504286828	1.45E-05	0.285364769	5	4	102.6	5	0.989158931	22108	0.41300813
"KLK1"	3.416991426	5.63E-05	0.292655109	8	4	109.5	8	0.989536834	68528	0.362876254
"MOL004988"	2.720187062	0.018297167	0.367621777	114	4	25.48245614	114	0.992553303	12991716	0.185473153
"GABRB2"	3.501169135	1.47E-05	0.285618878	3	4	114.3333333	3	0.989172428	13944	0.453333333
"LTA4H"	3.326578332	4.63E-05	0.300609185	6	4	127	6	0.989928232	56846	0.35097493
"BAZ2A"	3.557287607	1.38E-05	0.281113059	2	4	117.5	2	0.988929491	7958	0.541860465
"BAZ2B"	3.477786438	3.29E-05	0.28753922	3	4	113.3333333	3	0.989273652	19584	0.423899371
"CLK3"	3.429462198	1.59E-05	0.291590909	4	4	125.75	4	0.989482848	22274	0.422881356
"WNT3"	3.719407638	0	0.268860017	1	5	114	1	0.988227673	0	0
"CCKBR"	3.310989867	1.19E-04	0.302024482	6	4	109.3333333	6	0.989995715	75800	0.293586269
"GRIA1"	3.237724084	8.69E-05	0.308858931	9	4	122.4444444	9	0.990312883	119332	0.294054345
"PDE7A"	2.991426345	7.32E-04	0.334288692	15	4	104.3333333	15	0.991379107	489946	0.182890855
"EGLN1"	3.212782541	1.52E-04	0.311256672	12	4	91.83333333	12	0.990420855	169706	0.213223787
"PRKCZ"	3.395167576	4.31E-05	0.294536272	6	4	105	6	0.989631309	44028	0.33015873
"CTSB"	3.011691348	8.05E-04	0.332039337	14	4	112.3571429	14	0.991291379	553904	0.201369155
"CTSG"	3.438815277	5.84E-05	0.290797824	4	4	99.25	4	0.989442358	32626	0.339965398
"CMA1"	3.077162899	5.12E-04	0.324974671	11	4	111.9090909	11	0.991007953	317358	0.215776441
"HCRTR1"	3.038191738	7.03E-04	0.32914315	13	4	112.6153846	13	0.991176659	431094	0.207849878
"HCRTR2"	2.983632112	9.19E-04	0.335161964	15	4	113.4	15	0.991412848	584272	0.197192982
"F9"	3.515198753	2.74E-05	0.284478936	3	4	107.3333333	3	0.989111694	14766	0.441217151
"MAPK11"	3.443491816	4.52E-05	0.290402897	4	4	110.75	4	0.989422113	31276	0.383741259
"KDM5A"	3.599376461	3.26E-06	0.277825899	2	4	112.5	2	0.988747288	3884	0.593085106
"HDAC8"	3.159781761	2.55E-04	0.316477553	14	4	106.5714286	14	0.990650295	269088	0.230505303
"CASR"	3.449727202	1.77E-05	0.289877994	4	4	110.25	4	0.98939512	19818	0.387411348
"RAC1"	3.596258769	2.63E-06	0.278066753	2	4	120.5	2	0.988760785	3436	0.628947368
"GRK6"	3.254871395	1.09E-04	0.307231801	9	4	118.2222222	9	0.990238652	146112	0.291597568
"TSPO"	3.17381138	3.90E-04	0.315078585	10	4	105.9	10	0.990589561	218000	0.231567329
"ELANE"	3.206547155	1.73E-04	0.311861935	9	4	115.1111111	9	0.990447848	157676	0.263536053
"SLC2A2"	3.596258769	7.57E-06	0.278066753	2	4	114.5	2	0.988760785	5394	0.597368421
"SLC2A3"	3.596258769	7.57E-06	0.278066753	2	4	114.5	2	0.988760785	5394	0.597368421
"SLC2A1"	3.569758379	2.90E-05	0.280131004	3	4	86.33333333	3	0.988875505	11916	0.414239482
"CXCR2"	3.105222136	3.00E-04	0.322038153	12	4	108.1666667	12	0.990886484	272808	0.216498316
"MOL004980"	2.780982073	0.007792954	0.359585202	80	5	32.3	80	0.992290121	6748912	0.237121212
"CHRNB2"	3.401402962	1.51E-04	0.293996334	5	6	101.4	5	0.989604316	82004	0.31572327
"CHRNA4"	3.401402962	1.51E-04	0.293996334	5	6	101.4	5	0.989604316	82004	0.31572327
"DCTPP1"	3.713172253	2.69E-06	0.269311503	2	4	70.5	2	0.988254666	1654	0.604347826
"LDLR"	3.507404521	1.59E-05	0.285111111	3	6	109.3333333	3	0.989145435	14026	0.42989418
"TNNI3K"	3.646141855	1.16E-06	0.274262505	2	6	106.5	2	0.98854484	1456	0.643292683
"NEK1"	3.547934528	7.09E-06	0.28185413	3	4	112.3333333	3	0.98896998	7514	0.506060606
"MDM4"	3.527669525	1.45E-05	0.283473266	3	6	101.6666667	3	0.989057708	12634	0.421199442
"HTR2B"	3.373343726	5.85E-05	0.296441774	5	4	112.4	5	0.989725785	45320	0.337575758
"PAK4"	3.646141855	1.16E-06	0.274262505	2	6	106.5	2	0.98854484	1456	0.643292683
"MOL004978"	2.698363211	0.021598833	0.370595032	133	5	30.7593985	133	0.992647778	16720918	0.225449989
"ATP4A"	3.697583788	0	0.27044688	1	6	133	1	0.988322148	0	0
"ATP4B"	3.697583788	0	0.27044688	1	6	133	1	0.988322148	0	0
"GYS1"	3.597817615	5.79E-06	0.277946274	2	4	111	2	0.988754036	4634	0.582010582
"PKM"	3.575993765	1.21E-05	0.279642546	2	4	113.5	2	0.988848512	6586	0.554187192
"SMARCA4"	3.697583788	0	0.27044688	1	6	133	1	0.988322148	0	0
"PBRM1"	3.697583788	0	0.27044688	1	6	133	1	0.988322148	0	0
"UQCRB"	3.697583788	0	0.27044688	1	6	133	1	0.988322148	0	0
"ESRRG"	3.697583788	0	0.27044688	1	6	133	1	0.988322148	0	0
"TBXA2R"	3.242400624	2.00E-04	0.308413462	8	4	112.5	8	0.990292638	134046	0.271289538
"MOL004974"	2.70771629	0.014463168	0.369314911	127	5	31.96062992	127	0.992607289	14706242	0.234550227
"PLK3"	3.585346843	4.71E-06	0.278913043	2	6	116	2	0.988808022	5416	0.566502463
"CSNK1D"	3.38893219	7.37E-05	0.295078197	4	4	123.25	4	0.989658302	41636	0.380841121
"PTPsigma"	3.643024162	8.00E-07	0.274497219	2	4	125.5	2	0.988558337	932	0.778125
"ATR"	3.585346843	2.86E-06	0.278913043	3	4	124.6666667	3	0.988808022	4054	0.630952381
"ATM"	3.575993765	6.45E-06	0.279642546	3	6	100	3	0.988848512	6474	0.475961538
"CDC25C"	3.349961029	7.79E-05	0.298510935	5	4	108	5	0.989827009	51334	0.310144928
"MOL000497"	2.715510522	0.016645778	0.368254879	122	5	30.20491803	122	0.992573548	14695096	0.221249379
"FOSL2"	3.714731099	0	0.269198489	1	6	122	1	0.988247917	0	0
"ITGB2"	3.58222915	5.55E-06	0.279155788	2	6	117.5	2	0.988821519	5594	0.568292683
"ECE1"	3.359314108	1.96E-04	0.297679814	5	4	91.2	5	0.989786519	81304	0.266076696
"TACR3"	3.236165238	1.50E-04	0.309007707	7	4	116	7	0.990319631	116388	0.276442308
"PARP2"	3.332813718	1.21E-04	0.300046773	6	4	94.66666667	6	0.989901239	61880	0.263849765
"ALOX5AP"	3.332813718	1.66E-04	0.300046773	6	4	90.66666667	6	0.989901239	100508	0.25258216
"HDAC11"	3.254871395	1.46E-04	0.307231801	11	4	98.54545455	11	0.990238652	142356	0.243863636
"ITK"	3.449727202	5.24E-05	0.289877994	4	4	99	4	0.98939512	30134	0.34751773
"HDAC9"	3.420109119	4.87E-05	0.292388332	7	4	94	7	0.989523337	60790	0.312080537
"HDAC4"	3.281371785	1.42E-04	0.304750594	9	6	89.88888889	9	0.990123932	113568	0.227337312
"CYP11B2"	3.069368667	4.54E-04	0.325799898	11	4	112	11	0.991041694	301678	0.213872832
"CYP11B1"	3.128604832	2.87E-04	0.31963129	9	4	112.4444444	9	0.99078526	193532	0.230733839
"HDAC7"	3.273577553	1.19E-04	0.30547619	10	4	93.6	10	0.990157673	135430	0.238046272
"HDAC5"	3.342166797	8.33E-05	0.29920709	10	4	87.7	10	0.98986075	102714	0.251304348
"MOL004966"	2.703039751	0.016002253	0.369953864	124	3	31.99193548	124	0.992627534	14443018	0.233022071
"FPR2"	3.540140296	4.58E-06	0.282474681	2	4	132	2	0.989003722	5458	0.579646018
"PPIA"	3.413873733	4.23E-05	0.292922374	4	4	118.25	4	0.98955033	32528	0.38442623
"CCR9"	3.643024162	3.20E-06	0.274497219	2	4	87	2	0.988558337	2650	0.5375
"TGFBR2"	3.577552611	7.15E-06	0.279520697	2	4	113.5	2	0.988841764	6332	0.556930693
"SMARCA2"	3.702260327	0	0.270105263	1	4	124	1	0.988301903	0	0
"PI4KB"	3.251753702	1.21E-04	0.307526366	7	4	116.7142857	7	0.990252148	100422	0.285010556
"MOL004961"	2.726422447	0.004444436	0.366781018	115	5	39.33913043	115	0.99252631	10506182	0.290447958
"ST6GAL1"	3.632112237	6.16E-05	0.275321888	9	6	102.7777778	9	0.988605575	52250	0.613119143
"PLA2G2A"	3.251753702	2.18E-04	0.307526366	15	4	111.0666667	15	0.990252148	331226	0.276549414
"PLG"	3.434138737	7.31E-05	0.291193827	16	4	100.375	16	0.989462603	158104	0.354910714
"MOL004959"	2.698363211	0.01845421	0.370595032	133	5	31.13533835	133	0.992647778	16977546	0.228298018
"NCOR1"	3.473109899	3.22E-05	0.287926391	4	4	99.75	4	0.989293897	24908	0.369850187
"CAPNS1"	3.426344505	3.52E-05	0.291856233	4	6	120	4	0.989496344	28842	0.392739274
"HTR7"	3.162899454	3.18E-04	0.316165599	10	4	106.7	10	0.990636799	211914	0.229782609
"DYRK2"	3.583787997	2.05E-06	0.279034363	2	6	130.5	2	0.988814771	3366	0.634803922
"MMP26"	3.596258769	2.59E-06	0.278066753	2	6	120	2	0.988760785	3310	0.607142857
"MMP15"	3.596258769	2.59E-06	0.278066753	2	6	120	2	0.988760785	3310	0.607142857
"PTK2B"	3.574434918	7.03E-06	0.279764501	2	6	124	2	0.98885526	6104	0.585714286
"CTSV"	3.289166017	1.42E-04	0.304028436	6	4	115.8333333	6	0.99009019	90536	0.299825936
"MOL004957"	2.715510522	0.00916171	0.368254879	122	5	34.58196721	122	0.992573548	12508584	0.254408843
"IGHG1"	3.198752923	2.12E-04	0.312621832	10	4	100.9	10	0.990481589	169216	0.228604119
"SLC9A1"	3.455962588	3.25E-05	0.289354984	4	4	96.25	4	0.989368127	23104	0.342625899
"MOL004949"	2.732657833	0.004284627	0.365944096	111	5	38.43243243	111	0.992499317	9784906	0.283579034
"CFTR"	3.460639127	3.59E-05	0.288963964	12	4	110.8333333	12	0.989347883	57886	0.411360799
"AMY1A"	3.434138737	2.26E-04	0.291193827	11	4	112.7272727	11	0.989462603	253898	0.392025518
"NAE1"	3.591582229	1.17E-05	0.278428819	8	4	103.375	8	0.988781029	20726	0.547459893
"MOL004948"	2.824629774	0.002094643	0.354028698	53	5	37.58490566	53	0.99210117	2861622	0.279274089
"HTR3A"	3.373343726	6.30E-05	0.296441774	6	6	105.6666667	6	0.989725785	51824	0.312437811
"SCN9A"	3.276695246	2.72E-04	0.305185538	8	4	85.625	8	0.990144176	105226	0.217544987
"MOL004945"	2.738893219	0.015890645	0.365110985	107	5	29.89719626	107	0.992472324	11973366	0.218918153
"ADRA2A"	3.552611068	2.72E-05	0.281483107	3	6	88.33333333	3	0.988949736	14852	0.391629297
"TAOK3"	3.738113796	0	0.267514595	1	6	107	1	0.988146694	0	0
"TAOK1"	3.738113796	0	0.267514595	1	6	107	1	0.988146694	0	0
"MOL004941"	2.724863601	0.009908778	0.366990847	110	3	31.6	110	0.992533058	12375276	0.230075188
"DPEP1"	3.549493375	1.57E-04	0.281730347	6	4	84.5	6	0.988963232	76886	0.386574074
"PGF"	3.565081839	1.10E-05	0.28049847	4	4	110.25	4	0.98889575	14324	0.525240385
"HNF4A"	3.666406859	1.76E-06	0.272746599	3	4	115.6666667	3	0.988457113	1668	0.796296296
"GRM2"	3.353078722	2.46E-04	0.29823338	7	4	104.5714286	7	0.989813512	166250	0.30372853
"PTGER4"	3.543257989	1.17E-04	0.282226133	4	4	92.25	4	0.988990225	76288	0.411036036
"RPS6KA5"	3.462197973	2.39E-05	0.288833859	4	4	115.25	4	0.989341134	28168	0.416970803
"EDNRA"	3.376461419	1.27E-04	0.296168052	9	4	95.44444444	9	0.989712288	118982	0.291495199
"MOL004935"	2.759158223	0.004529048	0.362429379	94	5	37.27659574	94	0.992384596	7586232	0.274822695
"MAP4K4"	3.621200312	4.31E-06	0.276151528	4	6	98	4	0.988652813	6976	0.54494382
"MOL004924"	2.904130943	0.004834133	0.344337091	30	5	25.83333333	30	0.991757009	1796658	0.195538058
"HSPA8"	3.766173032	9.17E-06	0.265521523	2	6	51.5	2	0.988025225	4860	0.554945055
"SLC28A2"	3.766173032	9.17E-06	0.265521523	2	6	51.5	2	0.988025225	4860	0.554945055
"MGMT"	3.766173032	9.17E-06	0.265521523	2	6	51.5	2	0.988025225	4860	0.554945055
"ADK"	3.607170694	7.99E-05	0.277225583	4	6	67.75	4	0.988713547	31292	0.356951872
"SLC5A4"	3.90335152	0	0.256190096	1	6	30	1	0.987431379	0	0
"EIF4A1"	3.671083398	5.45E-06	0.272399151	2	6	79	2	0.988436868	3036	0.527027027
"MOL004915"	2.827747467	0.001003803	0.353638368	50	5	53.2	50	0.992087673	2036722	0.395454545
"MOL004914"	2.841777085	0.002740757	0.351892485	42	5	38.16666667	42	0.992026939	2326108	0.283715013
"LYN"	3.452844895	5.61E-05	0.289616253	5	4	89.4	5	0.989381624	34096	0.316845878
"FGR"	3.658612627	6.08E-06	0.273327652	3	4	70	3	0.988490854	4558	0.463087248
"SQLE"	3.594699922	1.03E-04	0.278187337	6	6	70.66666667	6	0.988767533	75894	0.360967185
"MAP3K8"	3.696024942	3.73E-06	0.270560945	3	6	61	3	0.988328896	3272	0.458015267
"TEK"	3.681995323	1.44E-05	0.271591871	3	6	63	3	0.988389631	6182	0.439716312
"PLK4"	3.650818394	1.50E-05	0.273911187	3	4	70.66666667	3	0.988524596	6320	0.452380952
"GSR"	3.571317225	1.28E-05	0.28000873	4	6	82.75	4	0.988868757	12908	0.389285714
"MOL004913"	2.85268901	0.003068473	0.350546448	47	5	36.78723404	47	0.991979701	2659682	0.275286416
"MOL004912"	2.857365549	3.98E-04	0.349972722	31	5	65.58064516	31	0.991959456	843758	0.489247312
"MOL004911"	2.785658613	0.007155088	0.358981533	77	5	37.67532468	77	0.992269876	6378876	0.277843369
"TACR2"	3.784879189	0	0.264209226	1	6	77	1	0.987944246	0	0
"HTR1B"	3.583787997	5.20E-05	0.279034363	3	6	83.33333333	3	0.988814771	30760	0.405582923
"MOL004910"	2.723304754	0.013199063	0.367200916	111	3	32.69369369	111	0.992539806	12262944	0.238298449
"SCN2A"	3.474668745	2.05E-05	0.287797218	3	4	115.6666667	3	0.989287148	16834	0.429463171
"IDO1"	3.420109119	1.32E-04	0.292388332	5	4	83	5	0.989523337	68952	0.273333333
"MTNR1A"	3.097427903	5.58E-04	0.322848515	11	4	100.1818182	11	0.990920226	265442	0.197967701
"FPR1"	3.58690569	3.56E-06	0.27879183	2	4	116	2	0.988801274	4286	0.586734694
"ALB"	3.722525331	0	0.268634841	1	4	111	1	0.988214176	0	0
"PNP"	3.502727981	6.92E-05	0.285491767	4	4	82.25	4	0.98916568	40392	0.327620968
"GSTA1"	3.58690569	3.56E-06	0.27879183	2	4	116	2	0.988801274	4286	0.586734694
"MOL004908"	2.706157443	0.015611303	0.36952765	128	5	32.7578125	128	0.992614037	15309644	0.240589489
"MERTK"	3.469992206	2.82E-05	0.288185085	4	6	104	4	0.989307393	25082	0.374545455
"PNMT"	3.70537802	0	0.269877997	1	6	128	1	0.988288407	0	0
"QDPR"	3.70537802	0	0.269877997	1	6	128	1	0.988288407	0	0
"CCR3"	3.49025721	2.04E-05	0.286511836	3	6	115.6666667	3	0.989219666	15526	0.43599493
"PDE2A"	3.317225253	1.26E-04	0.301456767	6	4	100.5	6	0.989968722	77162	0.27260274
"PLA2G7"	3.423226812	4.67E-05	0.29212204	4	4	108	4	0.989509841	30206	0.357859532
"PIP4K2C"	3.579111458	1.03E-05	0.279398955	2	4	125.5	2	0.988835015	7602	0.619402985
"MOL004907"	2.821512081	0.00118888	0.35441989	54	5	50.51851852	54	0.992114666	2311342	0.375140292
"MOL004904"	2.838659392	0.005045181	0.352278968	43	5	40.90697674	43	0.992040436	2436518	0.302325581
"FKBP1A"	3.513639906	1.46E-04	0.284605146	4	6	81.25	4	0.989118442	36258	0.324898785
"PCNA"	3.499610288	1.06E-05	0.285746102	3	6	106.3333333	3	0.989179176	12788	0.409857328
"WNT3A"	3.508963367	3.98E-05	0.284984451	4	6	94	4	0.989138687	19076	0.372
"WDR5"	3.837879969	0	0.26056052	1	6	43	1	0.987714805	0	0
"CDC42BPA"	3.837879969	0	0.26056052	1	6	43	1	0.987714805	0	0
"MOL004898"	2.780982073	0.004542931	0.359585202	74	3	40.35135135	74	0.992290121	5419076	0.295874822
"CXCR4"	3.68355417	2.44E-05	0.271476936	3	4	60.66666667	3	0.988382882	19944	0.448621554
"MPI"	3.457521434	3.77E-05	0.289224527	5	4	81.2	5	0.989361379	25324	0.29057971
"FBP1"	3.541699143	6.41E-05	0.282350352	7	4	67.71428571	7	0.988996973	44188	0.303246753
"MOL004891"	2.706157443	0.013569608	0.36952765	128	5	28.9921875	128	0.992614037	14076758	0.212062027
"HPGD"	3.535463757	3.00E-05	0.282848325	3	4	99	3	0.989023966	15126	0.429824561
"MOL004885"	2.713951676	0.011152344	0.368466399	123	5	30.54471545	123	0.992580296	12220506	0.223823602
"ABAT"	3.409197194	1.95E-05	0.293324188	3	4	130.6666667	3	0.989570575	20832	0.419633225
"FGFR2"	3.607170694	7.79E-06	0.277225583	2	6	106	2	0.988713547	5536	0.555555556
"MOL004884"	2.871395168	1.87E-04	0.348262758	22	5	73.40909091	22	0.991898722	412270	0.548553719
"MOL004883"	2.827747467	0.001015803	0.353638368	50	5	52.32	50	0.992087673	2058618	0.388787879
"MOL004882"	2.944660951	0.004873323	0.339597671	37	5	33.13513514	37	0.991581554	3188412	0.25303256
"LTB4R"	3.80670304	1.23E-05	0.262694513	2	6	67	2	0.98784977	2582	0.536585366
"HPSE"	3.853468433	8.99E-06	0.259506472	2	6	50	2	0.987647323	1970	0.52688172
"HTR6"	3.282930631	2.11E-04	0.304605888	7	6	93.28571429	7	0.990117183	103702	0.235422741
"DUT"	3.585346843	2.01E-05	0.278913043	3	4	79.66666667	3	0.988808022	11284	0.401360544
"MAP3K12"	3.688230709	6.21E-06	0.271132713	2	6	75	2	0.988362638	2338	0.540145985
"FCER2"	3.943881528	0	0.253557312	1	6	37	1	0.987255924	0	0
"MOL004879"	2.723304754	0.018567309	0.367200916	117	5	28	117	0.992539806	13974900	0.204545455
"CSNK1A1"	3.563522993	1.87E-05	0.280621172	2	4	120	2	0.988902498	9480	0.563981043
"SLC10A2"	3.565081839	1.32E-05	0.28049847	2	6	119	2	0.98889575	7718	0.546296296
"MCHR1"	3.471551052	5.25E-05	0.28805568	4	4	88	4	0.989300645	26440	0.324626866
"PLEC"	3.535463757	2.42E-05	0.282848325	3	4	110.6666667	3	0.989023966	14208	0.480994152
"SF3B3"	3.711613406	3.49E-06	0.269424612	2	6	72.5	2	0.988261414	2406	0.586065574
"KDM5B"	3.722525331	0	0.268634841	1	6	117	1	0.988214176	0	0
"KDM4B"	3.722525331	0	0.268634841	1	6	117	1	0.988214176	0	0
"PTAFR"	3.281371785	2.12E-04	0.304750594	5	4	104.8	5	0.990123932	98370	0.266838046
"MOL004866"	2.724863601	0.004786562	0.366990847	116	5	36.67241379	116	0.992533058	10690524	0.270245559
"MOL004864"	2.805923617	0.003546256	0.356388889	64	5	46.8125	64	0.992182149	3933022	0.347064394
"CNOT7"	3.764614186	2.96E-07	0.26563147	2	4	66.5	2	0.988031973	216	0.798780488
"BAD"	3.639906469	2.48E-06	0.274732334	2	6	96.5	2	0.988571833	2588	0.568452381
"MOL004863"	2.82618862	0.001279725	0.353833425	51	5	49.80392157	51	0.992094422	2307002	0.369726679
"MOL004857"	2.798129384	0.004086926	0.357381616	69	5	44.13043478	69	0.99221589	4741440	0.326745718
"IKBKB"	3.385814497	3.67E-05	0.295349908	4	4	114.25	4	0.989671799	38552	0.350619195
"IDH1"	3.392049883	9.71E-05	0.294806985	5	4	90	5	0.989644806	44044	0.279874214
"MOL004856"	2.788776306	0.006255668	0.358580212	69	3	45.47826087	69	0.99225638	4932654	0.334423014
"PRKCI"	3.787996882	0	0.26399177	1	4	69	1	0.987930749	0	0
"CALCA"	3.787996882	0	0.26399177	1	4	69	1	0.987930749	0	0
"MOL004855"	2.851130164	0.00109856	0.350738108	35	5	53.45714286	35	0.99198645	1282636	0.397402597
"MOL004849"	2.843335931	0.001318687	0.351699561	40	5	53.1	40	0.992020191	1798742	0.39469697
"MOL004848"	2.807482463	0.003441892	0.356191005	63	5	42.36507937	63	0.992175401	4020442	0.313371813
"MAPKAPK5"	3.789555729	1.77E-07	0.263883176	2	6	53	2	0.987924001	130	0.722222222
"MOL004841"	2.751363991	0.009986463	0.363456091	99	5	35.48484848	99	0.992418338	10093024	0.261248852
"PGD"	3.652377241	2.84E-06	0.273794281	3	6	99.33333333	3	0.988517847	4194	0.618448637
"ADCY5"	3.650818394	1.69E-06	0.273911187	2	6	96.5	2	0.988524596	2498	0.593167702
"GLI1"	3.614964926	7.07E-06	0.276627857	2	6	99.5	2	0.988679806	5534	0.535326087
"GLI2"	3.614964926	7.07E-06	0.276627857	2	6	99.5	2	0.988679806	5534	0.535326087
"MOL004838"	2.910366329	4.50E-04	0.343599357	14	5	56.78571429	14	0.991730016	268758	0.432447398
"EIF2AK3"	3.733437256	4.74E-06	0.267849687	2	4	54	2	0.988166938	824	0.519607843
"MOL004835"	2.718628215	0.013042857	0.367832569	120	5	32.2	120	0.992560051	13427826	0.236363636
"SLC1A3"	3.574434918	7.47E-06	0.279764501	2	6	120.5	2	0.98885526	6492	0.569047619
"NR1D1"	3.717848792	0	0.268972746	1	6	120	1	0.988234421	0	0
"MOL004833"	2.704598597	0.052800458	0.369740634	123	3	24.99186992	123	0.992620785	22152670	0.180389999
"GABRA6"	3.410756041	1.62E-04	0.293190128	5	4	88.6	5	0.989563827	56238	0.28627451
"TTK"	3.445050663	1.19E-04	0.290271493	4	4	91.75	4	0.989415365	39908	0.318421053
"STK10"	3.703819174	0	0.269991582	1	4	123	1	0.988295155	0	0
"FGFR4"	3.703819174	0	0.269991582	1	4	123	1	0.988295155	0	0
"MAP3K1"	3.703819174	0	0.269991582	1	4	123	1	0.988295155	0	0
"STK16"	3.703819174	0	0.269991582	1	4	123	1	0.988295155	0	0
"MAP3K20"	3.577552611	2.80E-05	0.279520697	2	4	113	2	0.988841764	9426	0.554455446
"BMX"	3.58690569	1.29E-05	0.27879183	2	4	122	2	0.988801274	6634	0.617346939
"MARK2"	3.703819174	0	0.269991582	1	4	123	1	0.988295155	0	0
"AAK1"	3.703819174	0	0.269991582	1	4	123	1	0.988295155	0	0
"PRKCH"	3.476227592	2.28E-04	0.287668161	3	4	97.66666667	3	0.9892804	47438	0.363408521
"TYK2"	3.473109899	8.58E-05	0.287926391	4	4	91.75	4	0.989293897	27800	0.33988764
"IRAK1"	3.703819174	0	0.269991582	1	4	123	1	0.988295155	0	0
"RPS6KA4"	3.703819174	0	0.269991582	1	4	123	1	0.988295155	0	0
"DAPK2"	3.703819174	0	0.269991582	1	4	123	1	0.988295155	0	0
"CDK7"	3.703819174	0	0.269991582	1	4	123	1	0.988295155	0	0
"MAP2K2"	3.58690569	1.29E-05	0.27879183	2	4	122	2	0.988801274	6634	0.617346939
"MAP2K4"	3.703819174	0	0.269991582	1	4	123	1	0.988295155	0	0
"PRKG2"	3.703819174	0	0.269991582	1	4	123	1	0.988295155	0	0
"MAP3K9"	3.58690569	1.22E-04	0.27879183	3	4	86.33333333	3	0.988801274	32050	0.437606838
"FGFR3"	3.703819174	0	0.269991582	1	4	123	1	0.988295155	0	0
"CSK"	3.58690569	1.29E-05	0.27879183	2	4	122	2	0.988801274	6634	0.617346939
"CSNK1G2"	3.703819174	0	0.269991582	1	4	123	1	0.988295155	0	0
"DAPK3"	3.703819174	0	0.269991582	1	4	123	1	0.988295155	0	0
"PHKG2"	3.703819174	0	0.269991582	1	4	123	1	0.988295155	0	0
"BLK"	3.58690569	1.29E-05	0.27879183	2	4	122	2	0.988801274	6634	0.617346939
"MAP2K3"	3.703819174	0	0.269991582	1	4	123	1	0.988295155	0	0
"DSTYK"	3.703819174	0	0.269991582	1	4	123	1	0.988295155	0	0
"PIP5K1C"	3.703819174	0	0.269991582	1	4	123	1	0.988295155	0	0
"CASK"	3.703819174	0	0.269991582	1	4	123	1	0.988295155	0	0
"FYN"	3.58690569	1.29E-05	0.27879183	2	4	122	2	0.988801274	6634	0.617346939
"PIK3C2G"	3.703819174	0	0.269991582	1	4	123	1	0.988295155	0	0
"TAOK2"	3.703819174	0	0.269991582	1	4	123	1	0.988295155	0	0
"MOL004829"	2.893219018	0.010138761	0.345635776	24	5	35.20833333	24	0.991804247	2317148	0.263141026
"TYRO"	3.892439595	0	0.25690829	1	6	24	1	0.987478616	0	0
"TF65"	3.892439595	0	0.25690829	1	6	24	1	0.987478616	0	0
"PTN1"	3.892439595	0	0.25690829	1	6	24	1	0.987478616	0	0
"PLAP"	3.892439595	0	0.25690829	1	6	24	1	0.987478616	0	0
"DCOR"	3.892439595	0	0.25690829	1	6	24	1	0.987478616	0	0
"CBS"	3.839438815	2.92E-05	0.26045473	3	6	32.66666667	3	0.987708057	1844	0.575757576
"CATL2"	3.892439595	0	0.25690829	1	6	24	1	0.987478616	0	0
"MOL004828"	2.70771629	0.00801217	0.369314911	121	3	37.88429752	121	0.992607289	12923702	0.277325545
"CNR2"	3.223694466	2.13E-04	0.310203095	7	4	105.7142857	7	0.990373617	127678	0.246967655
"MOL004827"	2.8791894	2.52E-04	0.347319978	21	5	69.80952381	21	0.991864981	361752	0.525263541
"MOL004824"	2.832424006	0.002353854	0.353054485	47	5	46.19148936	47	0.992067429	2315612	0.342359768
"SOAT2"	3.655494934	2.30E-06	0.273560768	2	6	88	2	0.988504351	1870	0.550632911
"SOAT1"	3.549493375	2.72E-05	0.281730347	3	4	85.33333333	3	0.988963232	11798	0.385083714
"MOL004820"	2.717069369	0.017115502	0.368043603	121	5	32.09917355	121	0.992566799	14981064	0.2355998
"GRIN2B"	3.607170694	9.86E-06	0.277225583	2	4	100.5	2	0.988713547	5798	0.543715847
"MDH2"	3.716289945	0	0.26908557	1	6	121	1	0.988241169	0	0
"KAT2A"	3.716289945	0	0.26908557	1	6	121	1	0.988241169	0	0
"TBK1"	3.516757599	2.12E-05	0.284352837	3	6	101.3333333	3	0.989104945	13902	0.407859079
"IKBKE"	3.616523772	9.05E-06	0.276508621	2	6	105	2	0.988673057	5298	0.568306011
"MOL004815"	2.838659392	0.00207333	0.352278968	43	5	50.23255814	43	0.992040436	2085410	0.372973925
"MOL004814"	2.731098987	0.008424652	0.366152968	113	5	33.55752212	113	0.992506065	11171252	0.248530703
"MOL004811"	2.809041309	0.002710518	0.355993341	62	5	43.9516129	62	0.992168652	3522530	0.325391007
"MOL004810"	2.807482463	0.003211822	0.356191005	63	5	40.0952381	63	0.992175401	3846052	0.296176046
"MOL004808"	2.727981294	0.014543672	0.366571429	114	5	32.35964912	114	0.992519561	12756032	0.237573099
"CPT2"	3.498051442	2.17E-05	0.28587344	3	6	114	3	0.989185924	15890	0.437984496
"MT-ND4"	3.596258769	1.83E-06	0.278066753	2	6	116	2	0.988760785	4480	0.586734694
"LIPC"	3.727201871	0	0.268297783	1	6	114	1	0.988193931	0	0
"CPT1A"	3.43725643	4.04E-05	0.290929705	4	6	115.75	4	0.989449106	29812	0.387668919
"TXK"	3.591582229	4.34E-06	0.278428819	2	4	117.5	2	0.988781029	4536	0.603626943
"CASP6"	3.727201871	0	0.268297783	1	6	114	1	0.988193931	0	0
"MOL004806"	2.720187062	0.018519638	0.367621777	119	5	30.1512605	119	0.992553303	14634674	0.220842883
"CAPN2"	3.604053001	6.47E-06	0.277465398	2	6	117	2	0.988727043	4832	0.607329843
"P2RY1"	3.719407638	0	0.268860017	1	6	119	1	0.988227673	0	0
"NTSR1"	3.719407638	0	0.268860017	1	6	119	1	0.988227673	0	0
"GPR55"	3.719407638	0	0.268860017	1	6	119	1	0.988227673	0	0
"MTNR1B"	3.153546376	4.42E-04	0.317103312	9	4	104.5555556	9	0.990677288	195226	0.221746372
"MOL004805"	2.90568979	6.89E-05	0.344152361	14	5	73.07142857	14	0.991750261	139290	0.558693245
"MOL004328"	2.704598597	0.026176921	0.369740634	129	5	27.1627907	129	0.992620785	17478094	0.19820296
"GOT1"	3.703819174	0	0.269991582	1	6	129	1	0.988295155	0	0
"ADIPOQ"	3.703819174	0	0.269991582	1	6	129	1	0.988295155	0	0
"SREBF1"	3.703819174	0	0.269991582	1	6	129	1	0.988295155	0	0
"UGT1A1"	3.703819174	0	0.269991582	1	6	129	1	0.988295155	0	0
"PLB1"	3.703819174	0	0.269991582	1	6	129	1	0.988295155	0	0
"APOB"	3.703819174	0	0.269991582	1	6	129	1	0.988295155	0	0
"MTTP"	3.703819174	0	0.269991582	1	6	129	1	0.988295155	0	0
"CAT"	3.594699922	8.37E-05	0.278187337	3	6	74.66666667	3	0.988767533	17096	0.37585034
"MAPK3"	3.583787997	2.50E-05	0.279034363	2	6	113	2	0.988814771	16226	0.549019608
"MOL000422"	2.656274357	0.020131901	0.376467136	154	3	31.11038961	154	0.992829981	20326294	0.226393907
"SLPI"	3.655494934	0	0.273560768	1	4	154	1	0.988504351	0	0
"PPP3CA"	3.655494934	0	0.273560768	1	4	154	1	0.988504351	0	0
"CHRM2"	3.161340608	3.22E-04	0.316321499	8	4	105	8	0.990643547	182582	0.22462203
"MOL000417"	2.796570538	0.002738755	0.357580825	70	5	47.25714286	70	0.992222638	4237804	0.3504329
"MOL000392"	2.771628995	0.013922496	0.36079865	86	5	40.20930233	86	0.99233061	8517256	0.297040169
"HSD3B1"	3.770849571	0	0.265192228	1	6	86	1	0.98800498	0	0
"HSD3B2"	3.770849571	0	0.265192228	1	6	86	1	0.98800498	0	0
"MT-ND6"	3.770849571	0	0.265192228	1	6	86	1	0.98800498	0	0
"ATP5F1B"	3.770849571	0	0.265192228	1	6	86	1	0.98800498	0	0
"IL4"	3.614964926	3.22E-06	0.276627857	2	6	117	2	0.988679806	3042	0.630434783
"FEN1"	3.770849571	0	0.265192228	1	6	86	1	0.98800498	0	0
"ERCC5"	3.770849571	0	0.265192228	1	6	86	1	0.98800498	0	0
"MOL003896"	2.678098207	0.026530539	0.373399302	140	3	30.22142857	140	0.992735506	20013328	0.219709989
"PGGT1B"	3.677318784	0	0.271937262	1	4	140	1	0.988409875	0	0
"CACNA2D1"	3.571317225	9.84E-06	0.28000873	2	4	120	2	0.988868757	6428	0.577669903
"GPR139"	3.462197973	2.96E-05	0.288833859	3	4	123.3333333	3	0.989341134	19794	0.444848485
"SIRT3"	3.677318784	0	0.271937262	1	4	140	1	0.988409875	0	0
"NOS1"	3.493374903	2.44E-05	0.286256136	3	4	107.3333333	3	0.989206169	14414	0.416993464
"PDE1B"	3.614964926	6.16E-06	0.276627857	2	4	98.5	2	0.988679806	5038	0.547752809
"CYP27A1"	3.677318784	0	0.271937262	1	4	140	1	0.988409875	0	0
"PRKCG"	3.365549493	1.45E-04	0.2971283	4	4	113.75	4	0.989759526	74776	0.335565476
"UTS2R"	3.610288387	3.51E-05	0.276986183	2	4	97	2	0.98870005	19038	0.53038674
"SLC5A7"	3.677318784	0	0.271937262	1	4	140	1	0.988409875	0	0
"TACR1"	3.236165238	2.97E-04	0.309007707	8	4	98.875	8	0.990319631	138078	0.235843373
"MOL003656"	2.812159002	0.001927671	0.35559867	60	5	49	60	0.992155156	3151768	0.363636364
"MOL000354"	2.695245518	0.007467298	0.371023713	129	3	37.75968992	129	0.992661275	13446948	0.276388646
"PYGM"	3.413873733	3.31E-05	0.292922374	4	4	114.75	4	0.98955033	38776	0.37295082
"MOL002565"	2.706157443	0.014940174	0.36952765	128	5	30.6640625	128	0.992614037	15021358	0.224727746
"DGAT1"	3.482462977	6.24E-05	0.287153089	4	4	90	4	0.989253407	26786	0.340996169
"DAO"	3.649259548	1.10E-06	0.274028193	2	6	111	2	0.988531344	1568	0.679012346
"MOL000239"	2.731098987	0.005255652	0.366152968	112	5	38.05357143	112	0.992506065	10418452	0.280708874
"MOL002311"	2.860483242	0.001310799	0.349591281	30	5	44.36666667	30	0.99194596	1298392	0.331043257
"MOL001792"	2.737334373	0.009140519	0.365318907	108	5	31.19444444	108	0.992479072	11673742	0.228745791
"MOL001484"	2.760717069	0.009348857	0.362224732	94	5	26.64893617	94	0.992377848	8168228	0.195793406
"MOL005013"	2.854247857	0.029934448	0.350354997	97	5	16.44329897	97	0.991972953	18637044	0.122565865
"ITGB3"	3.519875292	1.30E-04	0.284100974	3	6	90.66666667	3	0.989091449	32894	0.367486339
"ITGA2B"	3.700701481	4.89E-05	0.27021904	2	6	75.5	2	0.988308652	10080	0.54379562
"ITGA4"	3.853468433	0	0.259506472	1	6	97	1	0.987647323	0	0
"ITGB1"	3.853468433	0	0.259506472	1	6	97	1	0.987647323	0	0
"F11"	3.853468433	0	0.259506472	1	6	97	1	0.987647323	0	0
"CASP1"	3.508963367	6.30E-05	0.284984451	3	4	98.66666667	3	0.989138687	27338	0.398639456
"PTGDR2"	3.853468433	0	0.259506472	1	6	97	1	0.987647323	0	0
"OAT"	3.853468433	0	0.259506472	1	6	97	1	0.987647323	0	0
"PTPN6"	3.641465316	2.18E-05	0.274614726	2	4	88.5	2	0.988565085	16446	0.543478261
"SLC22A6"	3.853468433	0	0.259506472	1	6	97	1	0.987647323	0	0
"GPBAR1"	3.853468433	0	0.259506472	1	6	97	1	0.987647323	0	0
"PTGDR"	3.853468433	0	0.259506472	1	6	97	1	0.987647323	0	0
"PTPN2"	3.518316446	6.81E-05	0.28422685	3	4	97	3	0.989098197	24830	0.40167364
"SRD5A2"	3.700701481	4.89E-05	0.27021904	2	6	75.5	2	0.988308652	10080	0.54379562
"PTPN11"	3.529228371	5.41E-05	0.283348057	3	4	97.33333333	3	0.989050959	32688	0.415229885
"MOL000006"	2.674980514	0.01888925	0.373834499	148	5	31.24324324	148	0.992749002	18701318	0.229115479
"ADCY2"	3.674201091	0	0.27216801	1	6	148	1	0.988423372	0	0
"NUF2"	3.674201091	0	0.27216801	1	6	148	1	0.988423372	0	0
"MOL004077"	2.717069369	0.026254936	0.368043603	115	3	22.29565217	115	0.992566799	14259390	0.160117686
"SLC6A9"	3.390491037	9.72E-05	0.294942529	5	4	108	5	0.989651554	51734	0.335423197
"POLA1"	3.716289945	0	0.26908557	1	4	115	1	0.988241169	0	0
"EZH2"	3.432579891	9.27E-05	0.291326067	5	4	93.8	5	0.989469351	44470	0.317808219
"EPAS1"	3.716289945	0	0.26908557	1	4	115	1	0.988241169	0	0
"LIPE"	3.716289945	0	0.26908557	1	4	115	1	0.988241169	0	0
"SCN10A"	3.583787997	8.91E-06	0.279034363	2	4	118	2	0.988814771	5770	0.590909091
"CENPE"	3.644583009	4.74E-06	0.274379812	2	4	110	2	0.988551589	2664	0.685534591
"PSMB5"	3.507404521	2.38E-05	0.285111111	3	4	116.3333333	3	0.989145435	15392	0.468834688
"PPP1CC"	3.716289945	0	0.26908557	1	4	115	1	0.988241169	0	0
"TTL"	3.716289945	0	0.26908557	1	4	115	1	0.988241169	0	0
"ACE"	3.594699922	1.06E-05	0.278187337	2	4	115	2	0.988767533	5764	0.596858639
"CACNA1B"	3.599376461	8.54E-06	0.277825899	2	4	114	2	0.988747288	5244	0.60106383
"PPP2CA"	3.716289945	0	0.26908557	1	4	115	1	0.988241169	0	0
"ATP12A"	3.716289945	0	0.26908557	1	4	115	1	0.988241169	0	0
"MOL004071"	2.717069369	0.033710442	0.368043603	121	5	20.90909091	121	0.992566799	16111938	0.150826446
"CHRNA3"	3.660171473	3.35E-05	0.273211244	2	6	87.5	2	0.988484106	12034	0.558064516
"CHRNA2"	3.660171473	3.35E-05	0.273211244	2	6	87.5	2	0.988484106	12034	0.558064516
"CHRNB4"	3.660171473	3.35E-05	0.273211244	2	6	87.5	2	0.988484106	12034	0.558064516
"PTPRCAP"	3.716289945	0	0.26908557	1	6	121	1	0.988241169	0	0
"BRD9"	3.716289945	0	0.26908557	1	6	121	1	0.988241169	0	0
"BTK"	3.455962588	1.61E-04	0.289354984	4	4	94.5	4	0.989368127	71770	0.336330935
"PDE3B"	3.625876851	1.53E-05	0.275795357	2	4	93.5	2	0.988632568	7354	0.540935673
"PDE1A"	3.716289945	0	0.26908557	1	6	121	1	0.988241169	0	0
"BDKRB2"	3.63055339	1.10E-05	0.275440103	2	4	100.5	2	0.988612323	4430	0.592261905
"SLC47A1"	3.716289945	0	0.26908557	1	6	121	1	0.988241169	0	0
"SLC18A2"	3.716289945	0	0.26908557	1	6	121	1	0.988241169	0	0
"RBBP9"	3.716289945	0	0.26908557	1	6	121	1	0.988241169	0	0
"DHCR7"	3.716289945	0	0.26908557	1	6	121	1	0.988241169	0	0
"ADRB3"	3.660171473	3.35E-05	0.273211244	2	6	87.5	2	0.988484106	12034	0.558064516
"MOL004068"	2.732657833	0.018581424	0.365944096	105	3	22.60952381	105	0.992499317	11519802	0.162477623
"TDO2"	3.73187841	0	0.267961571	1	4	105	1	0.988173687	0	0
"F2R"	3.44193297	1.16E-04	0.29053442	5	4	88.6	5	0.989428862	44942	0.306293706
"MC4R"	3.73187841	0	0.267961571	1	4	105	1	0.988173687	0	0
"RHOA"	3.604053001	6.96E-06	0.277465398	2	4	109	2	0.988727043	4750	0.583783784
"FAP"	3.522992985	2.28E-05	0.283849558	3	4	108.3333333	3	0.989077952	14682	0.45480226
"CTRC"	3.73187841	0	0.267961571	1	4	105	1	0.988173687	0	0
"MOL004058"	2.893219018	0.004973533	0.345635776	21	5	29.76190476	21	0.991804247	1122726	0.224702381
"MALT1"	3.892439595	0	0.25690829	1	6	21	1	0.987478616	0	0
"BRD3"	3.745908028	1.21E-05	0.266957969	2	4	50.5	2	0.988112952	1676	0.526595745
"BRD2"	3.745908028	1.21E-05	0.266957969	2	4	50.5	2	0.988112952	1676	0.526595745
"CCR2"	3.711613406	2.15E-05	0.269424612	2	5	60.5	2	0.988261414	2406	0.508547009
"TLR4"	3.892439595	0	0.25690829	1	6	21	1	0.987478616	0	0
"MOL004053"	2.801247077	0.009648027	0.356983862	61	3	28.44262295	61	0.992202394	4663920	0.206335511
"CLK4"	3.691348402	4.55E-06	0.270903716	2	4	75	2	0.988349141	2102	0.573643411
"DPYD"	3.800467654	0	0.263125513	1	4	61	1	0.987876763	0	0
"CETP"	3.800467654	0	0.263125513	1	4	61	1	0.987876763	0	0
"PRKD1"	3.800467654	0	0.263125513	1	4	61	1	0.987876763	0	0
"MOL003542"	2.721745908	0.006470785	0.367411226	112	3	38.08928571	112	0.992546555	11207216	0.27886681
"MOL003044"	2.723304754	0.004725222	0.367200916	117	5	38.62393162	117	0.992539806	10689276	0.285029785
"MOL004027"	2.911925175	0.006406336	0.343415418	57	5	20.61403509	57	0.991723268	3694698	0.154441221
"TYRO3"	3.537022603	2.50E-05	0.282723667	3	4	93.66666667	3	0.989017218	14526	0.408223201
"SMO"	3.466874513	1.15E-04	0.288444245	5	6	84	5	0.98932089	39916	0.300724638
"MAPK9"	3.399844115	1.40E-04	0.294131133	5	4	91.6	5	0.989611064	50262	0.289456869
"VDR"	3.777084957	2.41E-05	0.264754437	3	6	50.33333333	3	0.987977987	5220	0.379487179
"SLC8A1"	3.708495713	6.84E-06	0.269651114	2	6	73	2	0.98827491	2452	0.580645161
"OPRL1"	3.741231489	6.59E-06	0.267291667	2	6	57.5	2	0.988133197	2348	0.548543689
"COL4A3BP"	3.741231489	6.59E-06	0.267291667	2	6	57.5	2	0.988133197	2348	0.548543689
"MOL007061"	2.771628995	0.017501531	0.36079865	80	3	26.875	80	0.99233061	8403840	0.194548872
"SUZ12"	3.770849571	0	0.265192228	1	4	80	1	0.98800498	0	0
"EED"	3.770849571	0	0.265192228	1	4	80	1	0.98800498	0	0
"RBBP7"	3.770849571	0	0.265192228	1	4	80	1	0.98800498	0	0
"RBBP4"	3.770849571	0	0.265192228	1	4	80	1	0.98800498	0	0
"CACNA1C"	3.770849571	0	0.265192228	1	4	80	1	0.98800498	0	0
"PABPC1"	3.498051442	1.48E-04	0.28587344	4	4	84.25	4	0.989185924	60250	0.331673307
"PTPRC"	3.770849571	0	0.265192228	1	4	80	1	0.98800498	0	0
"MOL002710"	2.72954014	0.020307993	0.366362079	113	5	18.84955752	113	0.992512813	11506350	0.135223921
"UGCG"	3.540140296	1.15E-04	0.282474681	3	6	90	3	0.989003722	23770	0.385281385
"TDP1"	3.728760717	0	0.268185619	1	6	113	1	0.988187183	0	0
"HRH4"	3.524551832	3.54E-05	0.283724016	3	4	94	3	0.989071204	15274	0.395744681
"BDKRB1"	3.502727981	3.74E-05	0.285491767	3	4	109.3333333	3	0.98916568	18012	0.435073628
"SSTR3"	3.607170694	6.70E-05	0.277225583	3	6	83	3	0.988713547	20928	0.436170213
"MGAT3"	3.63522993	5.51E-06	0.275085763	2	6	109	2	0.988592078	3724	0.631578947
"PANK3"	3.728760717	0	0.268185619	1	6	113	1	0.988187183	0	0
"MOL002644"	2.757599376	0.015783532	0.362634257	89	3	28.24719101	89	0.992391345	9607096	0.204866098
"HRH3"	3.588464536	1.02E-04	0.278670721	3	4	74.33333333	3	0.988794526	25026	0.378006873
"DNMT3A"	3.716289945	2.16E-06	0.26908557	2	4	69.5	2	0.988241169	1272	0.60619469
"HCAR2"	3.756819953	0	0.266182573	1	4	89	1	0.988065714	0	0
"PDE8B"	3.716289945	2.16E-06	0.26908557	2	4	69.5	2	0.988241169	1272	0.60619469
"NUDT1"	3.702260327	1.11E-05	0.270105263	2	4	65	2	0.988301903	3920	0.524590164
"MOL001939"	2.885424786	3.94E-04	0.346569422	17	5	50.17647059	17	0.991837988	430472	0.375392905
"MOL002464"	2.766952455	0.025560775	0.361408451	89	5	21.78651685	89	0.992350855	9774874	0.157473613
"MKNK2"	3.766173032	0	0.265521523	1	6	89	1	0.988025225	0	0
"LPAR2"	3.766173032	0	0.265521523	1	6	89	1	0.988025225	0	0
"GPR52"	3.766173032	0	0.265521523	1	6	89	1	0.988025225	0	0
"GPR4"	3.766173032	0	0.265521523	1	6	89	1	0.988025225	0	0
"NR4A2"	3.766173032	0	0.265521523	1	6	89	1	0.988025225	0	0
"S1PR4"	3.766173032	0	0.265521523	1	6	89	1	0.988025225	0	0
"S1PR5"	3.766173032	0	0.265521523	1	6	89	1	0.988025225	0	0
"RBP4"	3.488698363	9.65E-05	0.286639857	4	4	79.5	4	0.989226414	25924	0.305447471
"ENPP2"	3.766173032	0	0.265521523	1	6	89	1	0.988025225	0	0
"LPAR5"	3.766173032	0	0.265521523	1	6	89	1	0.988025225	0	0
"LPAR6"	3.766173032	0	0.265521523	1	6	89	1	0.988025225	0	0
"CNR1"	3.301636789	2.03E-04	0.302880076	6	4	104.8333333	6	0.990036204	88540	0.276888889
"MOL005789"	2.893219018	0.006912956	0.345635776	20	5	29.25	20	0.991804247	1954732	0.220703125
"MOL005807"	3.021044427	0.00144824	0.331011352	11	5	15.72727273	11	0.99125089	397610	0.123758594
"MOL000096"	2.872954014	0.016614608	0.348073793	37	5	22.89189189	37	0.991891974	5309970	0.168399168
"KLF7"	3.872174591	0	0.258252818	1	6	37	1	0.987566344	0	0
"T2R31"	3.865939205	1.90E-07	0.258669355	2	6	37	2	0.987593337	22	0.923076923
"SIAT6"	3.865939205	1.90E-07	0.258669355	2	6	37	2	0.987593337	22	0.923076923
"PPBT"	3.865939205	1.90E-07	0.258669355	2	6	37	2	0.987593337	22	0.923076923
"PLGF"	3.865939205	1.90E-07	0.258669355	2	6	37	2	0.987593337	22	0.923076923
"PGAM1"	3.865939205	1.90E-07	0.258669355	2	6	37	2	0.987593337	22	0.923076923
"FUT7"	3.702260327	4.55E-05	0.270105263	4	6	68.25	4	0.988301903	28862	0.533730159
"FUT4"	3.702260327	4.55E-05	0.270105263	4	6	68.25	4	0.988301903	28862	0.533730159
"ELAV3"	3.865939205	1.90E-07	0.258669355	2	6	37	2	0.987593337	22	0.923076923
"DHPR"	3.865939205	1.90E-07	0.258669355	2	6	37	2	0.987593337	22	0.923076923
"CP1B1"	3.865939205	1.90E-07	0.258669355	2	6	37	2	0.987593337	22	0.923076923
"CAH6"	3.745908028	1.55E-04	0.266957969	3	6	48	3	0.988112952	46984	0.474747475
"CAH5B"	3.745908028	1.55E-04	0.266957969	3	6	48	3	0.988112952	46984	0.474747475
"CAH4"	3.745908028	1.55E-04	0.266957969	3	6	48	3	0.988112952	46984	0.474747475
"CAH5A"	3.745908028	1.55E-04	0.266957969	3	6	48	3	0.988112952	46984	0.474747475
"CAH2"	3.865939205	1.90E-07	0.258669355	2	6	37	2	0.987593337	22	0.923076923
"CAH1"	3.865939205	1.90E-07	0.258669355	2	6	37	2	0.987593337	22	0.923076923
"CAH3"	3.745908028	1.55E-04	0.266957969	3	6	48	3	0.988112952	46984	0.474747475
"CAH12"	3.745908028	1.55E-04	0.266957969	3	6	48	3	0.988112952	46984	0.474747475
"6PGD"	3.865939205	1.90E-07	0.258669355	2	6	37	2	0.987593337	22	0.923076923
"1433G"	3.865939205	1.90E-07	0.258669355	2	6	37	2	0.987593337	22	0.923076923
"MOL001942"	2.832424006	0.004600955	0.353054485	50	5	27.5	50	0.992067429	2996068	0.203846154
"LIMK1"	3.724084178	4.82E-06	0.268522394	2	4	58	2	0.988207428	3068	0.527777778
"METAP2"	3.700701481	3.55E-05	0.27021904	3	6	62	3	0.988308652	15412	0.472868217
"MOL000492"	2.872954014	0.014969448	0.348073793	37	5	21.81081081	37	0.991891974	4940458	0.16008316
"MOL001919"	3.052221356	0.003236555	0.327630235	13	5	28.30769231	13	0.991115925	1251028	0.227564103
"HAO1"	4.051441933	0	0.246825702	1	6	13	1	0.986790295	0	0
"GABBR1"	4.051441933	0	0.246825702	1	6	13	1	0.986790295	0	0
"MOL001918"	3.643024162	0.007782073	0.274497219	6	5	5.166666667	6	0.988558337	4532170	0.166666667
"SENP1"	4.642244739	0	0.215413029	1	6	6	1	0.984232707	0	0
"MDR1"	4.642244739	0	0.215413029	1	6	6	1	0.984232707	0	0
"KPCA"	4.642244739	0	0.215413029	1	6	6	1	0.984232707	0	0
"GRP3"	4.642244739	0	0.215413029	1	6	6	1	0.984232707	0	0
"ACHA5"	4.642244739	0	0.215413029	1	6	6	1	0.984232707	0	0
"MOL007016"	2.896336711	0.007648688	0.345263724	41	5	21.17073171	41	0.99179075	3718492	0.165333866
"HPRT1"	3.895557288	0	0.256702681	1	6	41	1	0.98746512	0	0
"AHCY"	3.895557288	0	0.256702681	1	6	41	1	0.98746512	0	0
"VHL"	3.895557288	0	0.256702681	1	6	41	1	0.98746512	0	0
"ACPP"	3.706936867	1.07E-05	0.269764508	2	4	67.5	2	0.988281659	3538	0.558823529
"LGALS9"	3.738113796	2.61E-05	0.267514595	3	6	59	3	0.988146694	9786	0.517857143
"LGALS3"	3.738113796	2.61E-05	0.267514595	3	6	59	3	0.988146694	9786	0.517857143
"MOL001928"	2.897895557	0.028144569	0.345077999	73	5	15.1369863	73	0.991784002	13942150	0.114934848
"AMD1"	3.897116134	0	0.2566	1	6	73	1	0.987458372	0	0
"MARS"	3.897116134	0	0.2566	1	6	73	1	0.987458372	0	0
"SSTR1"	3.869056898	1.77E-06	0.258460919	2	6	68	2	0.98757984	560	0.779069767
"SSTR4"	3.869056898	1.77E-06	0.258460919	2	6	68	2	0.98757984	560	0.779069767
"SSTR2"	3.869056898	1.77E-06	0.258460919	2	6	68	2	0.98757984	560	0.779069767
"FUCA1"	3.697583788	1.87E-04	0.27044688	3	6	63.33333333	3	0.988322148	20122	0.458333333
"LARS"	3.897116134	0	0.2566	1	6	73	1	0.987458372	0	0
"VARS"	3.897116134	0	0.2566	1	6	73	1	0.987458372	0	0
"OGA"	3.869056898	1.77E-06	0.258460919	2	6	68	2	0.98757984	560	0.779069767
"EIF4H"	3.869056898	1.77E-06	0.258460919	2	6	68	2	0.98757984	560	0.779069767
"HK1"	3.869056898	1.77E-06	0.258460919	2	6	68	2	0.98757984	560	0.779069767
"NRAS"	3.897116134	0	0.2566	1	6	73	1	0.987458372	0	0
"SLC28A3"	3.869056898	1.77E-06	0.258460919	2	6	68	2	0.98757984	560	0.779069767
"FGF2"	3.869056898	1.77E-06	0.258460919	2	6	68	2	0.98757984	560	0.779069767
"FGF1"	3.869056898	1.77E-06	0.258460919	2	6	68	2	0.98757984	560	0.779069767
"HRAS"	3.869056898	1.77E-06	0.258460919	2	6	68	2	0.98757984	560	0.779069767
"GBA"	3.869056898	1.77E-06	0.258460919	2	6	68	2	0.98757984	560	0.779069767
"LGALS7"	3.897116134	0	0.2566	1	6	73	1	0.987458372	0	0
"PPM1A"	3.897116134	0	0.2566	1	6	73	1	0.987458372	0	0
"SELP"	3.897116134	0	0.2566	1	6	73	1	0.987458372	0	0
"MOL001925"	2.908807482	0.01682969	0.343783494	63	5	22.71428571	63	0.991736764	12345400	0.172335601
"SSTR5"	3.908028059	0	0.255883526	1	6	63	1	0.987411134	0	0
"MOL001910"	2.748246298	0.021606912	0.363868406	103	5	20.57281553	103	0.992431834	11437990	0.150560119
"PRCP"	3.747466875	0	0.266846922	1	6	103	1	0.988106204	0	0
"NTRK3"	3.747466875	0	0.266846922	1	6	103	1	0.988106204	0	0
"NTRK2"	3.747466875	0	0.266846922	1	6	103	1	0.988106204	0	0
"SORD"	3.666406859	8.09E-06	0.272746599	2	5	84.5	2	0.988457113	3738	0.571917808
"C5AR1"	3.643024162	1.29E-05	0.274497219	2	4	91.5	2	0.988558337	4774	0.565625
"PIK3C3"	3.747466875	0	0.266846922	1	6	103	1	0.988106204	0	0
"PER2"	3.747466875	0	0.266846922	1	6	103	1	0.988106204	0	0
"MOL002157"	2.726422447	0.026033555	0.366781018	115	5	18.86956522	115	0.99252631	13231374	0.135375494
"KCNJ3"	3.619641465	6.56E-06	0.276270457	2	6	118	2	0.988659561	4040	0.64640884
"KCNJ6"	3.619641465	6.56E-06	0.276270457	2	6	118	2	0.988659561	4040	0.64640884
"KCNJ5"	3.619641465	6.56E-06	0.276270457	2	6	118	2	0.988659561	4040	0.64640884
"CTRB1"	3.725643024	0	0.268410042	1	6	115	1	0.98820068	0	0
"KCNJ11"	3.725643024	0	0.268410042	1	6	115	1	0.98820068	0	0
"LGMN"	3.725643024	0	0.268410042	1	6	115	1	0.98820068	0	0
"SCARB1"	3.725643024	0	0.268410042	1	6	115	1	0.98820068	0	0
"SLC6A1"	3.725643024	0	0.268410042	1	6	115	1	0.98820068	0	0
"CPT1B"	3.725643024	0	0.268410042	1	6	115	1	0.98820068	0	0
"MOL002140"	3.021044427	0.004761461	0.331011352	9	5	32.77777778	9	0.99125089	2118998	0.264814815
"UR2R"	4.020265004	0	0.248739822	1	6	9	1	0.98692526	0	0
"SMCA2"	4.020265004	0	0.248739822	1	6	9	1	0.98692526	0	0
"GBRA6"	4.020265004	0	0.248739822	1	6	9	1	0.98692526	0	0
"MOL002135"	2.70771629	0.024105529	0.369314911	121	3	26.59504132	121	0.992607289	16081056	0.19244392
"COQ8B"	3.706936867	0	0.269764508	1	4	121	1	0.988281659	0	0
"EPHA6"	3.706936867	0	0.269764508	1	4	121	1	0.988281659	0	0
"MOL002151"	2.751363991	0.022414833	0.363456091	100	5	18.23	100	0.992418338	10144210	0.131526718
"G6PC"	3.750584567	0	0.266625104	1	6	100	1	0.988092708	0	0
"HRH1"	3.750584567	0	0.266625104	1	6	100	1	0.988092708	0	0
"KCNJ1"	3.750584567	0	0.266625104	1	6	100	1	0.988092708	0	0
"F13A1"	3.607170694	1.06E-05	0.277225583	2	6	110.5	2	0.988713547	5522	0.579365079
"TGM1"	3.607170694	1.06E-05	0.277225583	2	6	110.5	2	0.988713547	5522	0.579365079
"CACNA2D2"	3.750584567	0	0.266625104	1	6	100	1	0.988092708	0	0
"RORB"	3.750584567	0	0.266625104	1	6	100	1	0.988092708	0	0
"C3AR1"	3.750584567	0	0.266625104	1	6	100	1	0.988092708	0	0
"MOL005828"	2.832424006	0.00713513	0.353054485	47	5	45.23404255	47	0.992067429	2990926	0.335106383
"CD163"	3.831644583	0	0.26098454	1	6	47	1	0.987741798	0	0
"PLA2G4A"	3.755261107	6.82E-06	0.266293068	2	6	52.5	2	0.988072463	1500	0.54787234
"CREB1"	3.831644583	0	0.26098454	1	6	47	1	0.987741798	0	0
"TIMP1"	3.831644583	0	0.26098454	1	6	47	1	0.987741798	0	0
"MOL005815"	2.880748246	2.88E-04	0.347132035	29	5	52.48275862	29	0.991858233	600132	0.39602122
"MOL005100"	2.749805144	0.009869829	0.363662132	100	5	35.01	100	0.992425086	10966384	0.257651515
"PRMT1"	3.747466875	1.31E-08	0.266846922	2	6	99.5	2	0.988106204	4	0.994949495
"FFAR1"	3.747466875	1.31E-08	0.266846922	2	6	99.5	2	0.988106204	4	0.994949495
"ST3GAL3"	3.747466875	1.31E-08	0.266846922	2	6	99.5	2	0.988106204	4	0.994949495
"DNMT1"	3.747466875	1.31E-08	0.266846922	2	6	99.5	2	0.988106204	4	0.994949495
"MOL006411"	2.757599376	0.018100199	0.362634257	105	5	21.28571429	105	0.992391345	11551868	0.158482143
"TRAP1"	3.756819953	0	0.266182573	1	6	105	1	0.988065714	0	0
"PDE9A"	3.756819953	0	0.266182573	1	6	105	1	0.988065714	0	0
"KMT5A"	3.756819953	0	0.266182573	1	6	105	1	0.988065714	0	0
"SLC6A5"	3.756819953	0	0.266182573	1	6	105	1	0.988065714	0	0
"LIPA"	3.756819953	0	0.266182573	1	6	105	1	0.988065714	0	0
"MOL001803"	2.721745908	0.007715615	0.367411226	118	5	36.96610169	118	0.992546555	11549528	0.272470467
"PPP5C"	3.720966485	0	0.268747382	1	6	118	1	0.988220924	0	0
"MOL002341"	2.751363991	0.009721427	0.363456091	99	5	34.8989899	99	0.992418338	10786664	0.25681053
"MOL013381"	2.894777864	0.084980304	0.34544965	70	5	5.757142857	70	0.991797498	35711214	0.03931523
"NUA4L"	3.893998441	0	0.256805444	1	6	70	1	0.987471868	0	0
"NU4M"	3.893998441	0	0.256805444	1	6	70	1	0.987471868	0	0
"NU6M"	3.893998441	0	0.256805444	1	6	70	1	0.987471868	0	0
"NU5M"	3.893998441	0	0.256805444	1	6	70	1	0.987471868	0	0
"NU4LM"	3.893998441	0	0.256805444	1	6	70	1	0.987471868	0	0
"NU2M"	3.893998441	0	0.256805444	1	6	70	1	0.987471868	0	0
"NU3M"	3.893998441	0	0.256805444	1	6	70	1	0.987471868	0	0
"NU1M"	3.893998441	0	0.256805444	1	6	70	1	0.987471868	0	0
"NDUV3"	3.893998441	0	0.256805444	1	6	70	1	0.987471868	0	0
"NDUV2"	3.893998441	0	0.256805444	1	6	70	1	0.987471868	0	0
"NDUV1"	3.893998441	0	0.256805444	1	6	70	1	0.987471868	0	0
"NDUS8"	3.893998441	0	0.256805444	1	6	70	1	0.987471868	0	0
"NDUS7"	3.893998441	0	0.256805444	1	6	70	1	0.987471868	0	0
"NDUS6"	3.893998441	0	0.256805444	1	6	70	1	0.987471868	0	0
"NDUS5"	3.893998441	0	0.256805444	1	6	70	1	0.987471868	0	0
"NDUS4"	3.893998441	0	0.256805444	1	6	70	1	0.987471868	0	0
"NDUS3"	3.893998441	0	0.256805444	1	6	70	1	0.987471868	0	0
"NDUS1"	3.893998441	0	0.256805444	1	6	70	1	0.987471868	0	0
"NDUF3"	3.893998441	0	0.256805444	1	6	70	1	0.987471868	0	0
"NDUS2"	3.893998441	0	0.256805444	1	6	70	1	0.987471868	0	0
"NDUF4"	3.893998441	0	0.256805444	1	6	70	1	0.987471868	0	0
"NDUF2"	3.893998441	0	0.256805444	1	6	70	1	0.987471868	0	0
"NDUC2"	3.893998441	0	0.256805444	1	6	70	1	0.987471868	0	0
"NDUBB"	3.893998441	0	0.256805444	1	6	70	1	0.987471868	0	0
"NDUBA"	3.893998441	0	0.256805444	1	6	70	1	0.987471868	0	0
"NDUC1"	3.893998441	0	0.256805444	1	6	70	1	0.987471868	0	0
"NDUB9"	3.893998441	0	0.256805444	1	6	70	1	0.987471868	0	0
"NDUB8"	3.893998441	0	0.256805444	1	6	70	1	0.987471868	0	0
"NDUB7"	3.893998441	0	0.256805444	1	6	70	1	0.987471868	0	0
"NDUB6"	3.893998441	0	0.256805444	1	6	70	1	0.987471868	0	0
"NDUB5"	3.893998441	0	0.256805444	1	6	70	1	0.987471868	0	0
"NDUB4"	3.893998441	0	0.256805444	1	6	70	1	0.987471868	0	0
"NDUB3"	3.893998441	0	0.256805444	1	6	70	1	0.987471868	0	0
"NDUB1"	3.893998441	0	0.256805444	1	6	70	1	0.987471868	0	0
"NDUB2"	3.893998441	0	0.256805444	1	6	70	1	0.987471868	0	0
"NDUAD"	3.893998441	0	0.256805444	1	6	70	1	0.987471868	0	0
"NDUAC"	3.893998441	0	0.256805444	1	6	70	1	0.987471868	0	0
"NDUAB"	3.893998441	0	0.256805444	1	6	70	1	0.987471868	0	0
"NDUAA"	3.893998441	0	0.256805444	1	6	70	1	0.987471868	0	0
"NDUA9"	3.893998441	0	0.256805444	1	6	70	1	0.987471868	0	0
"NDUA8"	3.893998441	0	0.256805444	1	6	70	1	0.987471868	0	0
"NDUA7"	3.893998441	0	0.256805444	1	6	70	1	0.987471868	0	0
"NDUA6"	3.893998441	0	0.256805444	1	6	70	1	0.987471868	0	0
"NDUA5"	3.893998441	0	0.256805444	1	6	70	1	0.987471868	0	0
"NDUA4"	3.893998441	0	0.256805444	1	6	70	1	0.987471868	0	0
"NDUA2"	3.893998441	0	0.256805444	1	6	70	1	0.987471868	0	0
"NDUA3"	3.893998441	0	0.256805444	1	6	70	1	0.987471868	0	0
"NDUA1"	3.893998441	0	0.256805444	1	6	70	1	0.987471868	0	0
"MOT4"	3.893998441	0	0.256805444	1	6	70	1	0.987471868	0	0
"CIA30"	3.893998441	0	0.256805444	1	6	70	1	0.987471868	0	0
"CAH14"	3.893998441	0	0.256805444	1	6	70	1	0.987471868	0	0
"AOFB"	3.893998441	0	0.256805444	1	6	70	1	0.987471868	0	0
"AOFA"	3.893998441	0	0.256805444	1	6	70	1	0.987471868	0	0
"ACPM"	3.893998441	0	0.256805444	1	6	70	1	0.987471868	0	0
"MOL000546"	2.818394388	0.014231819	0.354811947	58	5	18.46551724	58	0.992128163	4241918	0.133324559
"ABCC2"	3.817614965	0	0.26194365	1	6	58	1	0.987802533	0	0
"RASGRP3"	3.817614965	0	0.26194365	1	6	58	1	0.987802533	0	0
"CYP24A1"	3.817614965	0	0.26194365	1	6	58	1	0.987802533	0	0
"PCSK7"	3.817614965	0	0.26194365	1	6	58	1	0.987802533	0	0
"NR1H2"	3.817614965	0	0.26194365	1	6	58	1	0.987802533	0	0
"MOL000490"	2.737334373	0.004428155	0.365318907	108	5	37.11111111	108	0.992479072	9206598	0.273569024
"MOL004653"	2.717069369	0.023219772	0.368043603	121	5	20.28099174	121	0.992566799	14280916	0.146068119
"ITGAV"	3.716289945	0	0.26908557	1	6	121	1	0.988241169	0	0
"ELOVL6"	3.716289945	0	0.26908557	1	6	121	1	0.988241169	0	0
"MOL004624"	3.148869836	3.90E-05	0.317574257	6	5	30	6	0.990697533	32586	0.284313725
"MOL013187"	2.749805144	0.025876996	0.363662132	94	3	24.45744681	94	0.992425086	11581946	0.176371781
"MAP3K5"	3.749025721	0	0.266735967	1	4	94	1	0.988099456	0	0
"TNK2"	3.749025721	0	0.266735967	1	4	94	1	0.988099456	0	0
"AOC3"	3.749025721	0	0.266735967	1	4	94	1	0.988099456	0	0
"BRS3"	3.749025721	0	0.266735967	1	4	94	1	0.988099456	0	0
"ABCC9"	3.749025721	0	0.266735967	1	4	94	1	0.988099456	0	0
"LYPLA2"	3.749025721	0	0.266735967	1	4	94	1	0.988099456	0	0
"LYPLA1"	3.749025721	0	0.266735967	1	4	94	1	0.988099456	0	0
"TDP2"	3.749025721	0	0.266735967	1	4	94	1	0.988099456	0	0
"EWS-Fli1"	3.749025721	0	0.266735967	1	4	94	1	0.988099456	0	0
"MOL004609"	2.724863601	0.004857938	0.366990847	116	5	36.73275862	116	0.992533058	10782334	0.270702717
"MOL004598"	2.73421668	0.00401575	0.365735462	110	5	37.46363636	110	0.992492568	9184072	0.276239669
"MOL001645"	2.771628995	0.020124312	0.36079865	80	3	19.6875	80	0.99233061	7877166	0.140507519
"NOD2"	3.770849571	0	0.265192228	1	4	80	1	0.98800498	0	0
"NOD1"	3.770849571	0	0.265192228	1	4	80	1	0.98800498	0	0
"ABHD6"	3.770849571	0	0.265192228	1	4	80	1	0.98800498	0	0
"HRH2"	3.770849571	0	0.265192228	1	4	80	1	0.98800498	0	0
"CXCR3"	3.770849571	0	0.265192228	1	4	80	1	0.98800498	0	0
"MOL004702"	2.893219018	0.011849505	0.345635776	66	5	22.09090909	66	0.991804247	6765338	0.167388167
"INCENP"	3.892439595	0	0.25690829	1	6	66	1	0.987478616	0	0
"IL6ST"	3.892439595	0	0.25690829	1	6	66	1	0.987478616	0	0
"REN"	3.720966485	5.79E-05	0.268747382	2	6	60	2	0.988220924	7526	0.504273504
"MAP3K14"	3.892439595	0	0.25690829	1	6	66	1	0.987478616	0	0
"MOL004648"	2.989867498	0.002661159	0.334462982	28	5	25.39285714	28	0.991385855	1532476	0.199941452
"GLRA1"	3.989088075	0	0.250683861	1	6	28	1	0.987060225	0	0
"MOL004644"	3.053780203	3.10E-04	0.327462991	21	5	26.04761905	21	0.991109177	395640	0.212267958
"MOL004628"	2.882307093	0.022307504	0.346944294	54	5	11.62962963	54	0.991851484	7413458	0.089324619
"CHRNA6"	3.88152767	0	0.257630522	1	6	54	1	0.987525854	0	0
"CHRNB3"	3.88152767	0	0.257630522	1	6	54	1	0.987525854	0	0
"CHRNA5"	3.88152767	0	0.257630522	1	6	54	1	0.987525854	0	0
"HTR1D"	3.88152767	0	0.257630522	1	6	54	1	0.987525854	0	0
"HSD17B7"	3.88152767	0	0.257630522	1	6	54	1	0.987525854	0	0
"HTR1F"	3.88152767	0	0.257630522	1	6	54	1	0.987525854	0	0
"GBA2"	3.88152767	0	0.257630522	1	6	54	1	0.987525854	0	0
"GRM6"	3.88152767	0	0.257630522	1	6	54	1	0.987525854	0	0
"GRM8"	3.88152767	0	0.257630522	1	6	54	1	0.987525854	0	0
"GRM3"	3.88152767	0	0.257630522	1	6	54	1	0.987525854	0	0
"PLA2G2C"	3.88152767	0	0.257630522	1	6	54	1	0.987525854	0	0
