# Supplementary material for: Exploring mechanisms of Chaihu-Shugan-San against liver fibrosis by integrated multi-omics and network pharmacology approach
Source: Biosci Rep. 2022 Jul 20;42(7):BSR20221030. doi: 10.1042/BSR20221030 (PMC9301292; doi:10.1042/BSR20221030)
Supplement: Supplementary Tables S1-S8 [file BSR-2022-1030_supp.zip › BSR-2022-1030_suppST5.csv]

ID	Description	GeneRatio	BgRatio	pvalue	p.adjust	qvalue	geneID	Count	Group
GO:0007565	female pregnancy	4ÔÂ8ÈÕ	193/18722	7.42E-07	0.000239913	0.000100577	TIMP1/SPP1/MMP7/MMP2	4	up
GO:0044706	multi-multicellular organism process	4ÔÂ8ÈÕ	220/18722	1.25E-06	0.000239913	0.000100577	TIMP1/SPP1/MMP7/MMP2	4	up
GO:0071214	cellular response to abiotic stimulus	4ÔÂ8ÈÕ	331/18722	6.35E-06	0.000730312	0.000306163	TIMP1/COL1A1/MMP7/MMP2	4	up
GO:0104004	cellular response to environmental stimulus	4ÔÂ8ÈÕ	331/18722	6.35E-06	0.000730312	0.000306163	TIMP1/COL1A1/MMP7/MMP2	4	up
GO:0001503	ossification	4ÔÂ8ÈÕ	408/18722	1.45E-05	0.000834653	0.000349905	COL1A1/SPP1/PPARG/MMP2	4	up
GO:0031667	response to nutrient levels	4ÔÂ8ÈÕ	474/18722	2.62E-05	0.001369299	0.00057404	COL1A1/SPP1/MMP7/PPARG	4	up
GO:0007566	embryo implantation	3ÔÂ8ÈÕ	53/18722	1.19E-06	0.000239913	0.000100577	TIMP1/SPP1/MMP2	3	up
GO:0032963	collagen metabolic process	3ÔÂ8ÈÕ	104/18722	9.14E-06	0.000750655	0.000314691	COL1A1/MMP7/MMP2	3	up
GO:0007584	response to nutrient	3ÔÂ8ÈÕ	174/18722	4.27E-05	0.0017839	0.00074785	COL1A1/SPP1/PPARG	3	up
GO:0048771	tissue remodeling	3ÔÂ8ÈÕ	175/18722	4.34E-05	0.0017839	0.00074785	TIMP1/SPP1/MMP2	3	up
GO:0009612	response to mechanical stimulus	3ÔÂ8ÈÕ	216/18722	8.13E-05	0.002596038	0.001088316	COL1A1/MMP7/CXCR4	3	up
GO:0001649	osteoblast differentiation	3ÔÂ8ÈÕ	229/18722	9.67E-05	0.002925376	0.001226382	COL1A1/SPP1/PPARG	3	up
GO:0030198	extracellular matrix organization	3ÔÂ8ÈÕ	301/18722	0.000217029	0.004430859	0.001857513	COL1A1/MMP7/MMP2	3	up
GO:0043062	extracellular structure organization	3ÔÂ8ÈÕ	302/18722	0.000219162	0.004430859	0.001857513	COL1A1/MMP7/MMP2	3	up
GO:0045229	external encapsulating structure organization	3ÔÂ8ÈÕ	304/18722	0.000223469	0.004430859	0.001857513	COL1A1/MMP7/MMP2	3	up
GO:0045765	regulation of angiogenesis	3ÔÂ8ÈÕ	342/18722	0.000316094	0.005465308	0.002291177	FLT1/CXCR4/PPARG	3	up
GO:0070482	response to oxygen levels	3ÔÂ8ÈÕ	347/18722	0.00032987	0.005465308	0.002291177	COL1A1/CXCR4/MMP2	3	up
GO:1901342	regulation of vasculature development	3ÔÂ8ÈÕ	348/18722	0.000332671	0.005465308	0.002291177	FLT1/CXCR4/PPARG	3	up
GO:0043434	response to peptide hormone	3ÔÂ8ÈÕ	414/18722	0.000553441	0.007761668	0.003253862	TIMP1/COL1A1/PPARG	3	up
GO:0042060	wound healing	3ÔÂ8ÈÕ	422/18722	0.000585279	0.008012744	0.003359118	TIMP1/COL1A1/CXCR4	3	up
GO:0071492	cellular response to UV-A	2ÔÂ8ÈÕ	11/18722	8.77E-06	0.000750655	0.000314691	TIMP1/MMP2	2	up
GO:0061430	bone trabecula morphogenesis	2ÔÂ8ÈÕ	12/18722	1.05E-05	0.000756311	0.000317062	COL1A1/MMP2	2	up
GO:0070141	response to UV-A	2ÔÂ8ÈÕ	14/18722	1.45E-05	0.000834653	0.000349905	TIMP1/MMP2	2	up
GO:0060343	trabecula formation	2ÔÂ8ÈÕ	22/18722	3.68E-05	0.001760958	0.000738232	COL1A1/MMP2	2	up
GO:1905563	negative regulation of vascular endothelial cell proliferation	2ÔÂ8ÈÕ	25/18722	4.77E-05	0.001828394	0.000766503	FLT1/PPARG	2	up
GO:0060325	face morphogenesis	2ÔÂ8ÈÕ	28/18722	6.01E-05	0.002158405	0.000904851	COL1A1/MMP2	2	up
GO:0060323	head morphogenesis	2ÔÂ8ÈÕ	32/18722	7.87E-05	0.002596038	0.001088316	COL1A1/MMP2	2	up
GO:0030574	collagen catabolic process	2ÔÂ8ÈÕ	42/18722	0.000136394	0.003575431	0.001498899	MMP7/MMP2	2	up
GO:0006509	membrane protein ectodomain proteolysis	2ÔÂ8ÈÕ	43/18722	0.000143017	0.003575431	0.001498899	TIMP1/MMP7	2	up
GO:0010171	body morphogenesis	2ÔÂ8ÈÕ	43/18722	0.000143017	0.003575431	0.001498899	COL1A1/MMP2	2	up
GO:0061383	trabecula morphogenesis	2ÔÂ8ÈÕ	43/18722	0.000143017	0.003575431	0.001498899	COL1A1/MMP2	2	up
GO:0060324	face development	2ÔÂ8ÈÕ	44/18722	0.000149796	0.003588851	0.001504525	COL1A1/MMP2	2	up
GO:0101023	vascular endothelial cell proliferation	2ÔÂ8ÈÕ	47/18722	0.000171063	0.003783113	0.001585964	FLT1/PPARG	2	up
GO:1905562	regulation of vascular endothelial cell proliferation	2ÔÂ8ÈÕ	47/18722	0.000171063	0.003783113	0.001585964	FLT1/PPARG	2	up
GO:0033619	membrane protein proteolysis	2ÔÂ8ÈÕ	57/18722	0.000252019	0.004830365	0.002024995	TIMP1/MMP7	2	up
GO:0060135	maternal process involved in female pregnancy	2ÔÂ8ÈÕ	62/18722	0.000298282	0.005465308	0.002291177	SPP1/MMP7	2	up
GO:0022617	extracellular matrix disassembly	2ÔÂ8ÈÕ	63/18722	0.000307996	0.005465308	0.002291177	MMP7/MMP2	2	up
GO:0071230	cellular response to amino acid stimulus	2ÔÂ8ÈÕ	71/18722	0.000391225	0.006248731	0.002619605	COL1A1/MMP2	2	up
GO:0001937	negative regulation of endothelial cell proliferation	2ÔÂ8ÈÕ	76/18722	0.000448209	0.006965409	0.002920052	FLT1/PPARG	2	up
GO:0071229	cellular response to acid chemical	2ÔÂ8ÈÕ	80/18722	0.000496536	0.007504459	0.003146034	COL1A1/MMP2	2	up
GO:0071260	cellular response to mechanical stimulus	2ÔÂ8ÈÕ	81/18722	0.000508998	0.007504459	0.003146034	COL1A1/MMP7	2	up
GO:0032370	positive regulation of lipid transport	2ÔÂ8ÈÕ	84/18722	0.000547293	0.007761668	0.003253862	SPP1/PPARG	2	up
GO:0034644	cellular response to UV	2ÔÂ8ÈÕ	90/18722	0.000627968	0.008202595	0.003438708	TIMP1/MMP2	2	up
GO:1904705	regulation of vascular associated smooth muscle cell proliferation	2ÔÂ8ÈÕ	90/18722	0.000627968	0.008202595	0.003438708	PPARG/MMP2	2	up
GO:1990874	vascular associated smooth muscle cell proliferation	2ÔÂ8ÈÕ	91/18722	0.000641942	0.008202595	0.003438708	PPARG/MMP2	2	up
GO:0033273	response to vitamin	2ÔÂ8ÈÕ	93/18722	0.000670343	0.008379285	0.00351278	COL1A1/SPP1	2	up
GO:0071496	cellular response to external stimulus	6ÔÂ13ÈÕ	320/18722	3.69E-08	5.07E-05	2.25E-05	ALB/JUN/ICAM1/VCAM1/HSPA8/IRF1	6	down
GO:0031668	cellular response to extracellular stimulus	5ÔÂ13ÈÕ	246/18722	4.44E-07	0.000305121	0.000135111	ALB/JUN/ICAM1/VCAM1/HSPA8	5	down
GO:0044403	biological process involved in symbiotic interaction	5ÔÂ13ÈÕ	290/18722	1.00E-06	0.000385695	0.00017079	JUN/ICAM1/CXCL8/HSPA8/CAV1	5	down
GO:0001666	response to hypoxia	5ÔÂ13ÈÕ	307/18722	1.33E-06	0.000385695	0.00017079	ICAM1/HIF1A/MYC/VCAM1/CAV1	5	down
GO:0036293	response to decreased oxygen levels	5ÔÂ13ÈÕ	322/18722	1.68E-06	0.000385695	0.00017079	ICAM1/HIF1A/MYC/VCAM1/CAV1	5	down
GO:1903037	regulation of leukocyte cell-cell adhesion	5ÔÂ13ÈÕ	336/18722	2.07E-06	0.000385695	0.00017079	ICAM1/VCAM1/FYN/CAV1/IRF1	5	down
GO:0032496	response to lipopolysaccharide	5ÔÂ13ÈÕ	343/18722	2.29E-06	0.000385695	0.00017079	JUN/ICAM1/CXCL8/NFKBIA/VCAM1	5	down
GO:0070482	response to oxygen levels	5ÔÂ13ÈÕ	347/18722	2.42E-06	0.000385695	0.00017079	ICAM1/HIF1A/MYC/VCAM1/CAV1	5	down
GO:0002237	response to molecule of bacterial origin	5ÔÂ13ÈÕ	363/18722	3.02E-06	0.000385695	0.00017079	JUN/ICAM1/CXCL8/NFKBIA/VCAM1	5	down
GO:1903706	regulation of hemopoiesis	5ÔÂ13ÈÕ	367/18722	3.19E-06	0.000385695	0.00017079	JUN/NFKBIA/HIF1A/MYC/IRF1	5	down
GO:0007159	leukocyte cell-cell adhesion	5ÔÂ13ÈÕ	371/18722	3.36E-06	0.000385695	0.00017079	ICAM1/VCAM1/FYN/CAV1/IRF1	5	down
GO:0010038	response to metal ion	5ÔÂ13ÈÕ	373/18722	3.45E-06	0.000385695	0.00017079	JUN/ICAM1/HIF1A/VCAM1/CAV1	5	down
GO:1904646	cellular response to amyloid-beta	3ÔÂ13ÈÕ	45/18722	3.65E-06	0.000385695	0.00017079	ICAM1/VCAM1/FYN	3	down
GO:0071453	cellular response to oxygen levels	4ÔÂ13ÈÕ	177/18722	5.17E-06	0.000506981	0.000224496	ICAM1/HIF1A/MYC/CAV1	4	down
GO:0016032	viral process	5ÔÂ13ÈÕ	415/18722	5.81E-06	0.000531845	0.000235506	JUN/ICAM1/CXCL8/HSPA8/CAV1	5	down
GO:1904645	response to amyloid-beta	3ÔÂ13ÈÕ	56/18722	7.10E-06	0.000609484	0.000269886	ICAM1/VCAM1/FYN	3	down
GO:0022407	regulation of cell-cell adhesion	5ÔÂ13ÈÕ	448/18722	8.43E-06	0.00062408	0.000276349	ICAM1/VCAM1/FYN/CAV1/IRF1	5	down
GO:0009314	response to radiation	5ÔÂ13ÈÕ	456/18722	9.18E-06	0.00062408	0.000276349	JUN/ICAM1/HIF1A/MYC/VCAM1	5	down
GO:0045428	regulation of nitric oxide biosynthetic process	3ÔÂ13ÈÕ	62/18722	9.66E-06	0.00062408	0.000276349	HSP90AA1/ICAM1/CAV1	3	down
GO:0045637	regulation of myeloid cell differentiation	4ÔÂ13ÈÕ	210/18722	1.02E-05	0.00062408	0.000276349	JUN/NFKBIA/HIF1A/MYC	4	down
GO:0080164	regulation of nitric oxide metabolic process	3ÔÂ13ÈÕ	64/18722	1.06E-05	0.00062408	0.000276349	HSP90AA1/ICAM1/CAV1	3	down
GO:0019221	cytokine-mediated signaling pathway	5ÔÂ13ÈÕ	472/18722	1.09E-05	0.00062408	0.000276349	CXCL8/NFKBIA/HIF1A/CAV1/IRF1	5	down
GO:0031667	response to nutrient levels	5ÔÂ13ÈÕ	474/18722	1.11E-05	0.00062408	0.000276349	ALB/JUN/ICAM1/VCAM1/HSPA8	5	down
GO:0031669	cellular response to nutrient levels	4ÔÂ13ÈÕ	215/18722	1.11E-05	0.00062408	0.000276349	ALB/JUN/ICAM1/HSPA8	4	down
GO:0009612	response to mechanical stimulus	4ÔÂ13ÈÕ	216/18722	1.14E-05	0.00062408	0.000276349	JUN/NFKBIA/FYN/IRF1	4	down
GO:0042110	T cell activation	5ÔÂ13ÈÕ	487/18722	1.26E-05	0.000667648	0.000295641	ICAM1/VCAM1/FYN/CAV1/IRF1	5	down
GO:0071356	cellular response to tumor necrosis factor	4ÔÂ13ÈÕ	229/18722	1.43E-05	0.000727528	0.000322157	ICAM1/CXCL8/NFKBIA/VCAM1	4	down
GO:1903039	positive regulation of leukocyte cell-cell adhesion	4ÔÂ13ÈÕ	239/18722	1.69E-05	0.000817784	0.000362123	ICAM1/VCAM1/FYN/CAV1	4	down
GO:1903320	regulation of protein modification by small protein conjugation or removal	4ÔÂ13ÈÕ	242/18722	1.78E-05	0.000817784	0.000362123	HSP90AA1/HIF1A/FYN/CAV1	4	down
GO:0006809	nitric oxide biosynthetic process	3ÔÂ13ÈÕ	76/18722	1.79E-05	0.000817784	0.000362123	HSP90AA1/ICAM1/CAV1	3	down
GO:0034612	response to tumor necrosis factor	4ÔÂ13ÈÕ	253/18722	2.12E-05	0.000928612	0.000411199	ICAM1/CXCL8/NFKBIA/VCAM1	4	down
GO:0046209	nitric oxide metabolic process	3ÔÂ13ÈÕ	81/18722	2.16E-05	0.000928612	0.000411199	HSP90AA1/ICAM1/CAV1	3	down
GO:2001057	reactive nitrogen species metabolic process	3ÔÂ13ÈÕ	82/18722	2.24E-05	0.000934292	0.000413714	HSP90AA1/ICAM1/CAV1	3	down
GO:0033483	gas homeostasis	2ÔÂ13ÈÕ	11/18722	2.44E-05	0.000985785	0.000436516	HIF1A/CAV1	2	down
GO:0022409	positive regulation of cell-cell adhesion	4ÔÂ13ÈÕ	284/18722	3.33E-05	0.001306308	0.000578446	ICAM1/VCAM1/FYN/CAV1	4	down
GO:0019058	viral life cycle	4ÔÂ13ÈÕ	317/18722	5.11E-05	0.001950641	0.000863764	ICAM1/CXCL8/HSPA8/CAV1	4	down
GO:0061684	chaperone-mediated autophagy	2ÔÂ13ÈÕ	16/18722	5.31E-05	0.001972547	0.000873464	HSP90AA1/HSPA8	2	down
GO:0071347	cellular response to interleukin-1	3ÔÂ13ÈÕ	113/18722	5.86E-05	0.00208085	0.000921421	ICAM1/CXCL8/HIF1A	3	down
GO:0050863	regulation of T cell activation	4ÔÂ13ÈÕ	329/18722	5.91E-05	0.00208085	0.000921421	VCAM1/FYN/CAV1/IRF1	4	down
GO:0062197	cellular response to chemical stress	4ÔÂ13ÈÕ	337/18722	6.48E-05	0.00222752	0.000986368	JUN/HIF1A/FYN/CAV1	4	down
GO:0002224	toll-like receptor signaling pathway	3ÔÂ13ÈÕ	121/18722	7.18E-05	0.002407352	0.001066	NFKBIA/CAV1/IRF1	3	down
GO:2001233	regulation of apoptotic signaling pathway	4ÔÂ13ÈÕ	356/18722	8.02E-05	0.00262496	0.001162359	ICAM1/HIF1A/FYN/CAV1	4	down
GO:1901653	cellular response to peptide	4ÔÂ13ÈÕ	359/18722	8.29E-05	0.002648724	0.001172882	ICAM1/VCAM1/FYN/CAV1	4	down
GO:0050900	leukocyte migration	4ÔÂ13ÈÕ	369/18722	9.22E-05	0.002832722	0.001254358	ICAM1/CXCL8/VCAM1/FYN	4	down
GO:0045655	regulation of monocyte differentiation	2ÔÂ13ÈÕ	21/18722	9.28E-05	0.002832722	0.001254358	JUN/MYC	2	down
GO:0045471	response to ethanol	3ÔÂ13ÈÕ	137/18722	0.000103903	0.003050965	0.001350998	ICAM1/VCAM1/FYN	3	down
GO:0030099	myeloid cell differentiation	4ÔÂ13ÈÕ	381/18722	0.000104363	0.003050965	0.001350998	JUN/NFKBIA/HIF1A/MYC	4	down
GO:0042026	protein refolding	2ÔÂ13ÈÕ	23/18722	0.000111684	0.003131709	0.001386752	HSP90AA1/HSPA8	2	down
GO:0060353	regulation of cell adhesion molecule production	2ÔÂ13ÈÕ	23/18722	0.000111684	0.003131709	0.001386752	CXCL8/CAV1	2	down
GO:0070555	response to interleukin-1	3ÔÂ13ÈÕ	143/18722	0.000117986	0.003242251	0.001435702	ICAM1/CXCL8/HIF1A	3	down
GO:0007612	learning	3ÔÂ13ÈÕ	144/18722	0.000120448	0.003245006	0.001436921	JUN/HIF1A/FYN	3	down
GO:0010212	response to ionizing radiation	3ÔÂ13ÈÕ	148/18722	0.000130631	0.003451673	0.001528436	ICAM1/MYC/VCAM1	3	down
GO:0044409	entry into host	3ÔÂ13ÈÕ	151/18722	0.000138626	0.00345426	0.001529581	ICAM1/CXCL8/CAV1	3	down
GO:0071456	cellular response to hypoxia	3ÔÂ13ÈÕ	151/18722	0.000138626	0.00345426	0.001529581	ICAM1/HIF1A/MYC	3	down
GO:2001236	regulation of extrinsic apoptotic signaling pathway	3ÔÂ13ÈÕ	151/18722	0.000138626	0.00345426	0.001529581	ICAM1/FYN/CAV1	3	down
GO:0010875	positive regulation of cholesterol efflux	2ÔÂ13ÈÕ	26/18722	0.000143299	0.00345426	0.001529581	NFKBIA/CAV1	2	down
GO:0060352	cell adhesion molecule production	2ÔÂ13ÈÕ	26/18722	0.000143299	0.00345426	0.001529581	CXCL8/CAV1	2	down
GO:0009267	cellular response to starvation	3ÔÂ13ÈÕ	156/18722	0.00015265	0.003616217	0.001601297	ALB/JUN/HSPA8	3	down
GO:1903131	mononuclear cell differentiation	4ÔÂ13ÈÕ	426/18722	0.00016055	0.003709913	0.001642787	JUN/MYC/VCAM1/IRF1	4	down
GO:0032103	positive regulation of response to external stimulus	4ÔÂ13ÈÕ	427/18722	0.000162005	0.003709913	0.001642787	HSP90AA1/CXCL8/NFKBIA/FYN	4	down
GO:0036294	cellular response to decreased oxygen levels	3ÔÂ13ÈÕ	161/18722	0.000167567	0.003774386	0.001671336	ICAM1/HIF1A/MYC	3	down
GO:0051100	negative regulation of binding	3ÔÂ13ÈÕ	162/18722	0.00017066	0.003782055	0.001674732	JUN/NFKBIA/CAV1	3	down
GO:0045785	positive regulation of cell adhesion	4ÔÂ13ÈÕ	437/18722	0.000177089	0.003862229	0.001710234	ICAM1/VCAM1/FYN/CAV1	4	down
GO:0002221	pattern recognition receptor signaling pathway	3ÔÂ13ÈÕ	172/18722	0.000203658	0.004325492	0.001915372	NFKBIA/CAV1/IRF1	3	down
GO:1900027	regulation of ruffle assembly	2ÔÂ13ÈÕ	31/18722	0.000204627	0.004325492	0.001915372	ICAM1/CAV1	2	down
GO:0052126	movement in host environment	3ÔÂ13ÈÕ	175/18722	0.000214307	0.004461489	0.001975592	ICAM1/CXCL8/CAV1	3	down
GO:0009410	response to xenobiotic stimulus	4ÔÂ13ÈÕ	462/18722	0.000219244	0.004496148	0.00199094	JUN/ICAM1/MYC/FYN	4	down
GO:0002764	immune response-regulating signaling pathway	4ÔÂ13ÈÕ	468/18722	0.000230357	0.004654565	0.002061088	NFKBIA/FYN/CAV1/IRF1	4	down
GO:0051973	positive regulation of telomerase activity	2ÔÂ13ÈÕ	34/18722	0.000246582	0.004910202	0.002174287	HSP90AA1/MYC	2	down
GO:0045907	positive regulation of vasoconstriction	2ÔÂ13ÈÕ	35/18722	0.000261424	0.005131383	0.002272228	ICAM1/CAV1	2	down
GO:0030224	monocyte differentiation	2ÔÂ13ÈÕ	36/18722	0.000276694	0.005354607	0.002371074	JUN/MYC	2	down
GO:0010952	positive regulation of peptidase activity	3ÔÂ13ÈÕ	197/18722	0.000303613	0.005651962	0.002502746	MYC/FYN/CAV1	3	down
GO:0042594	response to starvation	3ÔÂ13ÈÕ	197/18722	0.000303613	0.005651962	0.002502746	ALB/JUN/HSPA8	3	down
GO:0032373	positive regulation of sterol transport	2ÔÂ13ÈÕ	38/18722	0.000308513	0.005651962	0.002502746	NFKBIA/CAV1	2	down
GO:0032376	positive regulation of cholesterol transport	2ÔÂ13ÈÕ	38/18722	0.000308513	0.005651962	0.002502746	NFKBIA/CAV1	2	down
GO:0042098	T cell proliferation	3ÔÂ13ÈÕ	199/18722	0.000312751	0.005654215	0.002503743	VCAM1/FYN/IRF1	3	down
GO:0032728	positive regulation of interferon-beta production	2ÔÂ13ÈÕ	39/18722	0.000325062	0.005800461	0.002568503	HSP90AA1/IRF1	2	down
GO:0051701	biological process involved in interaction with host	3ÔÂ13ÈÕ	203/18722	0.000331558	0.005840526	0.002586244	ICAM1/CXCL8/CAV1	3	down
GO:0045429	positive regulation of nitric oxide biosynthetic process	2ÔÂ13ÈÕ	40/18722	0.000342037	0.005944846	0.002632438	HSP90AA1/ICAM1	2	down
GO:0017038	protein import	3ÔÂ13ÈÕ	206/18722	0.000346134	0.005944846	0.002632438	HSP90AA1/NFKBIA/HSPA8	3	down
GO:1904407	positive regulation of nitric oxide metabolic process	2ÔÂ13ÈÕ	41/18722	0.000359436	0.006050924	0.00267941	HSP90AA1/ICAM1	2	down
GO:0071222	cellular response to lipopolysaccharide	3ÔÂ13ÈÕ	209/18722	0.000361118	0.006050924	0.00267941	ICAM1/CXCL8/NFKBIA	3	down
GO:0031396	regulation of protein ubiquitination	3ÔÂ13ÈÕ	210/18722	0.000366204	0.006062221	0.002684413	HSP90AA1/FYN/CAV1	3	down
GO:0043523	regulation of neuron apoptotic process	3ÔÂ13ÈÕ	212/18722	0.000376515	0.006098302	0.00270039	JUN/HIF1A/FYN	3	down
GO:1902895	positive regulation of pri-miRNA transcription by RNA polymerase II	2ÔÂ13ÈÕ	42/18722	0.00037726	0.006098302	0.00270039	JUN/HIF1A	2	down
GO:0050870	positive regulation of T cell activation	3ÔÂ13ÈÕ	216/18722	0.000397697	0.00625366	0.002769184	VCAM1/FYN/CAV1	3	down
GO:0045088	regulation of innate immune response	3ÔÂ13ÈÕ	218/18722	0.000408571	0.00625366	0.002769184	HSP90AA1/FYN/IRF1	3	down
GO:0097191	extrinsic apoptotic signaling pathway	3ÔÂ13ÈÕ	219/18722	0.000414079	0.00625366	0.002769184	ICAM1/FYN/CAV1	3	down
GO:0031295	T cell costimulation	2ÔÂ13ÈÕ	44/18722	0.00041418	0.00625366	0.002769184	FYN/CAV1	2	down
GO:0050999	regulation of nitric-oxide synthase activity	2ÔÂ13ÈÕ	44/18722	0.00041418	0.00625366	0.002769184	HIF1A/CAV1	2	down
GO:0097178	ruffle assembly	2ÔÂ13ÈÕ	44/18722	0.00041418	0.00625366	0.002769184	ICAM1/CAV1	2	down
GO:0071219	cellular response to molecule of bacterial origin	3ÔÂ13ÈÕ	221/18722	0.000425238	0.006350844	0.002812218	ICAM1/CXCL8/NFKBIA	3	down
GO:0000302	response to reactive oxygen species	3ÔÂ13ÈÕ	222/18722	0.00043089	0.006366058	0.002818954	JUN/HIF1A/FYN	3	down
GO:2001234	negative regulation of apoptotic signaling pathway	3ÔÂ13ÈÕ	224/18722	0.000442339	0.006465682	0.002863069	ICAM1/HIF1A/FYN	3	down
GO:0007157	heterophilic cell-cell adhesion via plasma membrane cell adhesion molecules	2ÔÂ13ÈÕ	46/18722	0.000452791	0.006480574	0.002869663	ICAM1/VCAM1	2	down
GO:0031294	lymphocyte costimulation	2ÔÂ13ÈÕ	46/18722	0.000452791	0.006480574	0.002869663	FYN/CAV1	2	down
GO:0007595	lactation	2ÔÂ13ÈÕ	47/18722	0.00047273	0.00656092	0.002905242	HIF1A/CAV1	2	down
GO:0043618	regulation of transcription from RNA polymerase II promoter in response to stress	2ÔÂ13ÈÕ	47/18722	0.00047273	0.00656092	0.002905242	JUN/HIF1A	2	down
GO:0051972	regulation of telomerase activity	2ÔÂ13ÈÕ	47/18722	0.00047273	0.00656092	0.002905242	HSP90AA1/MYC	2	down
GO:0009409	response to cold	2ÔÂ13ÈÕ	49/18722	0.000513872	0.006922153	0.003065199	HSP90AA1/NFKBIA	2	down
GO:0043330	response to exogenous dsRNA	2ÔÂ13ÈÕ	49/18722	0.000513872	0.006922153	0.003065199	NFKBIA/CAV1	2	down
GO:0052372	modulation by symbiont of entry into host	2ÔÂ13ÈÕ	49/18722	0.000513872	0.006922153	0.003065199	CXCL8/CAV1	2	down
GO:0051646	mitochondrion localization	2ÔÂ13ÈÕ	50/18722	0.000535073	0.007137775	0.003160679	ALB/HIF1A	2	down
GO:0010874	regulation of cholesterol efflux	2ÔÂ13ÈÕ	51/18722	0.000556695	0.007329227	0.003245456	NFKBIA/CAV1	2	down
GO:0002218	activation of innate immune response	2ÔÂ13ÈÕ	52/18722	0.000578736	0.007329227	0.003245456	HSP90AA1/FYN	2	down
GO:0043392	negative regulation of DNA binding	2ÔÂ13ÈÕ	52/18722	0.000578736	0.007329227	0.003245456	JUN/NFKBIA	2	down
GO:2000378	negative regulation of reactive oxygen species metabolic process	2ÔÂ13ÈÕ	52/18722	0.000578736	0.007329227	0.003245456	HIF1A/FYN	2	down
GO:0051402	neuron apoptotic process	3ÔÂ13ÈÕ	246/18722	0.000581431	0.007329227	0.003245456	JUN/HIF1A/FYN	3	down
GO:0071216	cellular response to biotic stimulus	3ÔÂ13ÈÕ	246/18722	0.000581431	0.007329227	0.003245456	ICAM1/CXCL8/NFKBIA	3	down
GO:0043620	regulation of DNA-templated transcription in response to stress	2ÔÂ13ÈÕ	53/18722	0.000601196	0.007441833	0.003295319	JUN/HIF1A	2	down
GO:1903202	negative regulation of oxidative stress-induced cell death	2ÔÂ13ÈÕ	53/18722	0.000601196	0.007441833	0.003295319	HIF1A/FYN	2	down
GO:0071560	cellular response to transforming growth factor beta stimulus	3ÔÂ13ÈÕ	250/18722	0.000609395	0.007475976	0.003310438	JUN/FYN/CAV1	3	down
GO:1902893	regulation of pri-miRNA transcription by RNA polymerase II	2ÔÂ13ÈÕ	54/18722	0.000624075	0.007476171	0.003310524	JUN/HIF1A	2	down
GO:0097305	response to alcohol	3ÔÂ13ÈÕ	253/18722	0.000630927	0.007476171	0.003310524	ICAM1/VCAM1/FYN	3	down
GO:0007611	learning or memory	3ÔÂ13ÈÕ	255/18722	0.000645549	0.007476171	0.003310524	JUN/HIF1A/FYN	3	down
GO:0051924	regulation of calcium ion transport	3ÔÂ13ÈÕ	255/18722	0.000645549	0.007476171	0.003310524	ICAM1/FYN/CAV1	3	down
GO:0043331	response to dsRNA	2ÔÂ13ÈÕ	55/18722	0.000647371	0.007476171	0.003310524	NFKBIA/CAV1	2	down
GO:0061614	pri-miRNA transcription by RNA polymerase II	2ÔÂ13ÈÕ	55/18722	0.000647371	0.007476171	0.003310524	JUN/HIF1A	2	down
GO:0034976	response to endoplasmic reticulum stress	3ÔÂ13ÈÕ	256/18722	0.000652941	0.007476171	0.003310524	JUN/CXCL8/CAV1	3	down
GO:0071559	response to transforming growth factor beta	3ÔÂ13ÈÕ	256/18722	0.000652941	0.007476171	0.003310524	JUN/FYN/CAV1	3	down
GO:0031529	ruffle organization	2ÔÂ13ÈÕ	56/18722	0.000671085	0.007496509	0.00331953	ICAM1/CAV1	2	down
GO:0032608	interferon-beta production	2ÔÂ13ÈÕ	56/18722	0.000671085	0.007496509	0.00331953	HSP90AA1/IRF1	2	down
GO:0032648	regulation of interferon-beta production	2ÔÂ13ÈÕ	56/18722	0.000671085	0.007496509	0.00331953	HSP90AA1/IRF1	2	down
GO:0061756	leukocyte adhesion to vascular endothelial cell	2ÔÂ13ÈÕ	57/18722	0.000695216	0.007703438	0.00341116	ICAM1/VCAM1	2	down
GO:0050730	regulation of peptidyl-tyrosine phosphorylation	3ÔÂ13ÈÕ	264/18722	0.000714041	0.007848736	0.003475499	ICAM1/FYN/CAV1	3	down
GO:0032481	positive regulation of type I interferon production	2ÔÂ13ÈÕ	58/18722	0.000719763	0.007848843	0.003475547	HSP90AA1/IRF1	2	down
GO:0032768	regulation of monooxygenase activity	2ÔÂ13ÈÕ	59/18722	0.000744726	0.007994168	0.003539898	HIF1A/CAV1	2	down
GO:0048010	vascular endothelial growth factor receptor signaling pathway	2ÔÂ13ÈÕ	59/18722	0.000744726	0.007994168	0.003539898	HIF1A/FYN	2	down
GO:0051851	modulation by host of symbiont process	2ÔÂ13ÈÕ	60/18722	0.000770105	0.008202509	0.003632154	JUN/HSPA8	2	down
GO:0031349	positive regulation of defense response	3ÔÂ13ÈÕ	278/18722	0.000829562	0.008767837	0.003882486	HSP90AA1/NFKBIA/FYN	3	down
GO:1902105	regulation of leukocyte differentiation	3ÔÂ13ÈÕ	279/18722	0.000838242	0.008791943	0.003893161	JUN/MYC/IRF1	3	down
GO:0034599	cellular response to oxidative stress	3ÔÂ13ÈÕ	288/18722	0.000918984	0.009476245	0.004196177	JUN/HIF1A/FYN	3	down
GO:0046651	lymphocyte proliferation	3ÔÂ13ÈÕ	288/18722	0.000918984	0.009476245	0.004196177	VCAM1/FYN/IRF1	3	down
GO:0019229	regulation of vasoconstriction	2ÔÂ13ÈÕ	66/18722	0.000931072	0.009476245	0.004196177	ICAM1/CAV1	2	down
GO:2000573	positive regulation of DNA biosynthetic process	2ÔÂ13ÈÕ	66/18722	0.000931072	0.009476245	0.004196177	HSP90AA1/MYC	2	down
GO:0032943	mononuclear cell proliferation	3ÔÂ13ÈÕ	291/18722	0.000946961	0.009567088	0.004236403	VCAM1/FYN/IRF1	3	down
GO:0006879	cellular iron ion homeostasis	2ÔÂ13ÈÕ	67/18722	0.000959345	0.009621457	0.004260478	HIF1A/MYC	2	down
GO:0050890	cognition	3ÔÂ13ÈÕ	296/18722	0.000994787	0.009904618	0.004385865	JUN/HIF1A/FYN	3	down
