# Supplementary material for: Exploring mechanisms of Chaihu-Shugan-San against liver fibrosis by integrated multi-omics and network pharmacology approach
Source: Biosci Rep. 2022 Jul 20;42(7):BSR20221030. doi: 10.1042/BSR20221030 (PMC9301292; doi:10.1042/BSR20221030)
Supplement: Supplementary Tables S1-S8 [file BSR-2022-1030_supp.zip › BSR-2022-1030_suppST6.csv]

ID	Description	GeneRatio	BgRatio	pvalue	p.adjust	qvalue	geneID	Count	Group
R-HSA-1474228	Degradation of the extracellular matrix	5ÔÂ8ÈÕ	140/10867	1.79E-08	1.17E-06	4.72E-07	TIMP1/COL1A1/SPP1/MMP7/MMP2	5	up
R-HSA-1474244	Extracellular matrix organization	5ÔÂ8ÈÕ	301/10867	8.25E-07	2.68E-05	1.09E-05	TIMP1/COL1A1/SPP1/MMP7/MMP2	5	up
R-HSA-1592389	Activation of Matrix Metalloproteinases	3ÔÂ8ÈÕ	33/10867	1.41E-06	3.06E-05	1.24E-05	TIMP1/MMP7/MMP2	3	up
R-HSA-1442490	Collagen degradation	3ÔÂ8ÈÕ	64/10867	1.07E-05	0.000173614	7.03E-05	COL1A1/MMP7/MMP2	3	up
R-HSA-381426	Regulation of Insulin-like Growth Factor (IGF) transport and uptake by Insulin-like Growth Factor Binding Proteins (IGFBPs)	3ÔÂ8ÈÕ	125/10867	7.98E-05	0.001037077	0.000419869	TIMP1/SPP1/MMP2	3	up
R-HSA-2022090	Assembly of collagen fibrils and other multimeric structures	2ÔÂ8ÈÕ	61/10867	0.000849216	0.009199845	0.003724634	COL1A1/MMP7	2	up
R-HSA-9009391	Extra-nuclear estrogen signaling	2ÔÂ8ÈÕ	77/10867	0.00134983	0.012534136	0.005074549	MMP7/MMP2	2	up
R-HSA-216083	Integrin cell surface interactions	2ÔÂ8ÈÕ	85/10867	0.001642069	0.013279919	0.005376485	COL1A1/SPP1	2	up
R-HSA-1474290	Collagen formation	2ÔÂ8ÈÕ	90/10867	0.001838758	0.013279919	0.005376485	COL1A1/MMP7	2	up
R-HSA-6785807	Interleukin-4 and Interleukin-13 signaling	2ÔÂ8ÈÕ	108/10867	0.002635207	0.01557168	0.006304324	TIMP1/MMP2	2	up
R-HSA-8957275	Post-translational protein phosphorylation	2ÔÂ8ÈÕ	108/10867	0.002635207	0.01557168	0.006304324	TIMP1/SPP1	2	up
R-HSA-430116	GP1b-IX-V activation signalling	1ÔÂ8ÈÕ	12/10867	0.008802842	0.044658773	0.018080475	COL1A1	1	up
R-HSA-162594	Early Phase of HIV Life Cycle	1ÔÂ8ÈÕ	14/10867	0.010263371	0.044658773	0.018080475	CXCR4	1	up
R-HSA-8939211	ESR-mediated signaling	2ÔÂ8ÈÕ	223/10867	0.010819519	0.044658773	0.018080475	MMP7/MMP2	2	up
R-HSA-2214320	Anchoring fibril formation	1ÔÂ8ÈÕ	15/10867	0.010992929	0.044658773	0.018080475	COL1A1	1	up
R-HSA-75892	Platelet Adhesion to exposed collagen	1ÔÂ8ÈÕ	15/10867	0.010992929	0.044658773	0.018080475	COL1A1	1	up
R-HSA-449147	Signaling by Interleukins	10ÔÂ13ÈÕ	462/10867	4.47E-12	1.36E-09	6.69E-10	HSP90AA1/JUN/ICAM1/CXCL8/NFKBIA/HIF1A/MYC/VCAM1/HSPA8/FYN	10	down
R-HSA-6785807	Interleukin-4 and Interleukin-13 signaling	7ÔÂ13ÈÕ	108/10867	1.29E-11	1.95E-09	9.61E-10	HSP90AA1/ICAM1/CXCL8/HIF1A/MYC/VCAM1/HSPA8	7	down
R-HSA-203615	eNOS activation	2ÔÂ13ÈÕ	13/10867	0.000102286	0.00663119	0.003260488	HSP90AA1/CAV1	2	down
R-HSA-8939211	ESR-mediated signaling	4ÔÂ13ÈÕ	223/10867	0.000106705	0.00663119	0.003260488	HSP90AA1/JUN/MYC/CAV1	4	down
R-HSA-3371568	Attenuation phase	2ÔÂ13ÈÕ	14/10867	0.000119253	0.00663119	0.003260488	HSP90AA1/HSPA8	2	down
R-HSA-877300	Interferon gamma signaling	3ÔÂ13ÈÕ	91/10867	0.0001529	0.00663119	0.003260488	ICAM1/VCAM1/IRF1	3	down
R-HSA-399954	Sema3A PAK dependent Axon repulsion	2ÔÂ13ÈÕ	16/10867	0.000157044	0.00663119	0.003260488	HSP90AA1/FYN	2	down
R-HSA-202131	Metabolism of nitric oxide: NOS3 activation and regulation	2ÔÂ13ÈÕ	17/10867	0.000177863	0.00663119	0.003260488	HSP90AA1/CAV1	2	down
R-HSA-4420097	VEGFA-VEGFR2 Pathway	3ÔÂ13ÈÕ	99/10867	0.000196318	0.00663119	0.003260488	HSP90AA1/FYN/CAV1	3	down
R-HSA-194138	Signaling by VEGF	3ÔÂ13ÈÕ	108/10867	0.000253942	0.007719832	0.003795762	HSP90AA1/FYN/CAV1	3	down
R-HSA-9613829	Chaperone Mediated Autophagy	2ÔÂ13ÈÕ	22/10867	0.000301088	0.00832098	0.00409134	HSP90AA1/HSPA8	2	down
R-HSA-9006931	Signaling by Nuclear Receptors	4ÔÂ13ÈÕ	299/10867	0.000329981	0.00835953	0.004110295	HSP90AA1/JUN/MYC/CAV1	4	down
R-HSA-3371571	HSF1-dependent transactivation	2ÔÂ13ÈÕ	24/10867	0.000359256	0.00840107	0.00413072	HSP90AA1/HSPA8	2	down
R-HSA-201556	Signaling by ALK	2ÔÂ13ÈÕ	27/10867	0.000455956	0.009707582	0.004773119	HIF1A/MYC	2	down
R-HSA-2454202	Fc epsilon receptor (FCERI) signaling	3ÔÂ13ÈÕ	134/10867	0.000478993	0.009707582	0.004773119	JUN/NFKBIA/FYN	3	down
R-HSA-5218920	VEGFR2 mediated vascular permeability	2ÔÂ13ÈÕ	29/10867	0.000526691	0.010007126	0.004920401	HSP90AA1/CAV1	2	down
R-HSA-9018519	Estrogen-dependent gene expression	3ÔÂ13ÈÕ	150/10867	0.000666072	0.011910934	0.005856484	HSP90AA1/JUN/MYC	3	down
R-HSA-2173782	Binding and Uptake of Ligands by Scavenger Receptors	2ÔÂ13ÈÕ	42/10867	0.001107192	0.018699243	0.009194226	ALB/HSP90AA1	2	down
R-HSA-6783783	Interleukin-10 signaling	2ÔÂ13ÈÕ	47/10867	0.001385416	0.021650235	0.010645199	ICAM1/CXCL8	2	down
R-HSA-2122947	NOTCH1 Intracellular Domain Regulates Transcription	2ÔÂ13ÈÕ	48/10867	0.001444677	0.021650235	0.010645199	HIF1A/MYC	2	down
R-HSA-913531	Interferon Signaling	3ÔÂ13ÈÕ	199/10867	0.001510789	0.021650235	0.010645199	ICAM1/VCAM1/IRF1	3	down
R-HSA-1227986	Signaling by ERBB2	2ÔÂ13ÈÕ	50/10867	0.001566793	0.021650235	0.010645199	HSP90AA1/FYN	2	down
R-HSA-3371497	HSP90 chaperone cycle for steroid hormone receptors (SHR) in the presence of ligand	2ÔÂ13ÈÕ	55/10867	0.001892941	0.024705361	0.012147373	HSP90AA1/HSPA8	2	down
R-HSA-5689880	Ub-specific processing proteases	3ÔÂ13ÈÕ	220/10867	0.0020147	0.024705361	0.012147373	NFKBIA/HIF1A/MYC	3	down
R-HSA-5218859	Regulated Necrosis	2ÔÂ13ÈÕ	57/10867	0.002031691	0.024705361	0.012147373	HSP90AA1/IRF1	2	down
R-HSA-157118	Signaling by NOTCH	3ÔÂ13ÈÕ	236/10867	0.002461818	0.028784331	0.014152961	JUN/HIF1A/MYC	3	down
R-HSA-373755	Semaphorin interactions	2ÔÂ13ÈÕ	65/10867	0.002633568	0.029652022	0.014579595	HSP90AA1/FYN	2	down
R-HSA-1980143	Signaling by NOTCH1	2ÔÂ13ÈÕ	74/10867	0.003399144	0.036904996	0.018145808	HIF1A/MYC	2	down
R-HSA-9009391	Extra-nuclear estrogen signaling	2ÔÂ13ÈÕ	77/10867	0.003674859	0.038028049	0.018698002	HSP90AA1/CAV1	2	down
R-HSA-9663891	Selective autophagy	2ÔÂ13ÈÕ	81/10867	0.004058261	0.038028049	0.018698002	HSP90AA1/HSPA8	2	down
R-HSA-168928	DDX58/IFIH1-mediated induction of interferon-alpha/beta	2ÔÂ13ÈÕ	82/10867	0.004156914	0.038028049	0.018698002	HSP90AA1/NFKBIA	2	down
R-HSA-168142	Toll Like Receptor 10 (TLR10) Cascade	2ÔÂ13ÈÕ	85/10867	0.004459558	0.038028049	0.018698002	JUN/NFKBIA	2	down
R-HSA-168176	Toll Like Receptor 5 (TLR5) Cascade	2ÔÂ13ÈÕ	85/10867	0.004459558	0.038028049	0.018698002	JUN/NFKBIA	2	down
R-HSA-216083	Integrin cell surface interactions	2ÔÂ13ÈÕ	85/10867	0.004459558	0.038028049	0.018698002	ICAM1/VCAM1	2	down
R-HSA-975871	MyD88 cascade initiated on plasma membrane	2ÔÂ13ÈÕ	85/10867	0.004459558	0.038028049	0.018698002	JUN/NFKBIA	2	down
R-HSA-2029480	Fcgamma receptor (FCGR) dependent phagocytosis	2ÔÂ13ÈÕ	86/10867	0.004562661	0.038028049	0.018698002	HSP90AA1/FYN	2	down
R-HSA-5688426	Deubiquitination	3ÔÂ13ÈÕ	298/10867	0.004759958	0.038028049	0.018698002	NFKBIA/HIF1A/MYC	3	down
R-HSA-3371556	Cellular response to heat stress	2ÔÂ13ÈÕ	89/10867	0.004878598	0.038028049	0.018698002	HSP90AA1/HSPA8	2	down
R-HSA-5687128	MAPK6/MAPK4 signaling	2ÔÂ13ÈÕ	89/10867	0.004878598	0.038028049	0.018698002	JUN/MYC	2	down
R-HSA-975138	TRAF6 mediated induction of NFkB and MAP kinases upon TLR7/8 or 9 activation	2ÔÂ13ÈÕ	91/10867	0.005094724	0.038368461	0.018865379	JUN/NFKBIA	2	down
R-HSA-975155	MyD88 dependent cascade initiated on endosome	2ÔÂ13ÈÕ	92/10867	0.005204431	0.038368461	0.018865379	JUN/NFKBIA	2	down
R-HSA-168181	Toll Like Receptor 7/8 (TLR7/8) Cascade	2ÔÂ13ÈÕ	93/10867	0.005315229	0.038368461	0.018865379	JUN/NFKBIA	2	down
R-HSA-168164	Toll Like Receptor 3 (TLR3) Cascade	2ÔÂ13ÈÕ	94/10867	0.005427118	0.038368461	0.018865379	JUN/NFKBIA	2	down
R-HSA-168138	Toll Like Receptor 9 (TLR9) Cascade	2ÔÂ13ÈÕ	96/10867	0.005654155	0.038717563	0.019037029	JUN/NFKBIA	2	down
R-HSA-166166	MyD88-independent TLR4 cascade	2ÔÂ13ÈÕ	99/10867	0.006002828	0.038717563	0.019037029	JUN/NFKBIA	2	down
R-HSA-937061	TRIF(TICAM1)-mediated TLR4 signaling	2ÔÂ13ÈÕ	99/10867	0.006002828	0.038717563	0.019037029	JUN/NFKBIA	2	down
R-HSA-5683057	MAPK family signaling cascades	3ÔÂ13ÈÕ	325/10867	0.006064684	0.038717563	0.019037029	JUN/MYC/FYN	3	down
R-HSA-166058	MyD88:MAL(TIRAP) cascade initiated on plasma membrane	2ÔÂ13ÈÕ	101/10867	0.00624066	0.038717563	0.019037029	JUN/NFKBIA	2	down
R-HSA-168188	Toll Like Receptor TLR6:TLR2 Cascade	2ÔÂ13ÈÕ	101/10867	0.00624066	0.038717563	0.019037029	JUN/NFKBIA	2	down
R-HSA-168179	Toll Like Receptor TLR1:TLR2 Cascade	2ÔÂ13ÈÕ	104/10867	0.006605436	0.039373581	0.019359586	JUN/NFKBIA	2	down
R-HSA-181438	Toll Like Receptor 2 (TLR2) Cascade	2ÔÂ13ÈÕ	104/10867	0.006605436	0.039373581	0.019359586	JUN/NFKBIA	2	down
R-HSA-2559582	Senescence-Associated Secretory Phenotype (SASP)	2ÔÂ13ÈÕ	112/10867	0.007624833	0.043734891	0.021503998	JUN/CXCL8	2	down
R-HSA-983705	Signaling by the B Cell Receptor (BCR)	2ÔÂ13ÈÕ	112/10867	0.007624833	0.043734891	0.021503998	NFKBIA/FYN	2	down
