# Supplementary material for: Exploring mechanisms of Chaihu-Shugan-San against liver fibrosis by integrated multi-omics and network pharmacology approach
Source: Biosci Rep. 2022 Jul 20;42(7):BSR20221030. doi: 10.1042/BSR20221030 (PMC9301292; doi:10.1042/BSR20221030)
Supplement: Supplementary Tables S1-S8 [file BSR-2022-1030_supp.zip › BSR-2022-1030_suppST7.csv]

Gene	PDB identifier
TIMP1	3V96
MMP2	1QIB
COL1A1	5K31
MMP7	2Y6C
CXCL8	3IL8
ALB	1E7A
NFKBIA	1IKN
ICAM1	1IAM
FLT1	1FLT
PPARG	2Q59
VCAM1	1VSC
FYN	4U17
HSP90AA1	1UY6
HIF1A	5JWP
HSPA8	4FL9
CXCR4	3ODU
JUN	5T01
MYC	5I4Z
