# Supplementary material for: Exploring mechanisms of Chaihu-Shugan-San against liver fibrosis by integrated multi-omics and network pharmacology approach
Source: Biosci Rep. 2022 Jul 20;42(7):BSR20221030. doi: 10.1042/BSR20221030 (PMC9301292; doi:10.1042/BSR20221030)
Supplement: Supplementary Tables S1-S8 [file BSR-2022-1030_supp.zip › BSR-2022-1030_suppST8.csv]

	MOL000006	MOL000098	MOL000354	MOL000422	MOL003896	MOL004808	MOL004820	MOL004885	MOL004961	MOL004990	MOL005007	MOL005016
ALB	-7.9	-7.7	-7.6	-8.2	-8.1	-8.4	-9.5	-9.3	-7.5	-7.7	-8.7	-7.7
COL1A1	-8.3	-7.3	-8.5	-8.1	-7.5	-7.9	-9.3	-9	-7.4	-7.1	-8	-8.2
CXCL8	-6.4	-6.7	-6.7	-6.8	-6.7	-6.1	-7.1	-6.7	-6.5	-6.5	-6.2	-6.3
CXCR4	-8.2	-7.7	-8.2	-7.7	-7.8	-8.1	-9.7	-8.1	-7.2	-8.2	-7.9	-8.2
FLT1	-7.6	-7.4	-7.8	-7.3	-6.6	-7.9	-7.8	-8.1	-6.5	-7.6	-7.2	-6.9
FYN	-6.5	-6.3	-6.5	-6.5	-6.5	-7	-7.4	-7	-6.4	-6.9	-6.6	-6.9
HIF1A	-7	-7.1	-6.9	-6.9	-6.5	-6.7	-7.1	-7.8	-6.7	-6.5	-7.3	-6.2
HSP90AA1	-9.3	-8.9	-9.1	-8.8	-9.5	-9.1	-8.2	-9.4	-9	-9.4	-9.3	-8.9
HSPA8	-8.1	-6.9	-7.2	-7.2	-6.4	-8	-8.6	-7.9	-7.8	-7.7	-7.7	-6.7
ICAM1	-6.5	-6.1	-6	-5.9	-5.7	-6.1	-6.9	-7	-6	-5.9	-6.8	-6
JUN	-5.7	-5.1	-5.9	-5.8	-5.8	-5.8	-6.7	-6.3	-5.2	-5.8	-5.4	-5.2
MMP2	-9.3	-7.1	-9	-8.8	-7.9	-8.5	-10.5	-7.4	-8	-8.5	-7.3	-8.8
MMP7	-7.6	-7.1	-7.6	-7.6	-7.2	-8.1	-8.8	-8.3	-7	-7.2	-8.1	-7.7
MYC	-6.1	-5.8	-6.1	-6.2	-6.4	-7	-6.8	-7.4	-5.9	-6.4	-7	-5.9
NFKBIA	-7.9	-7.5	-7.7	-7.9	-6.7	-7.8	-8.8	-8	-7.7	-8.3	-8.4	-7.6
PPARG	-8.5	-8.6	-8.4	-8.2	-8.1	-8.3	-9.3	-8.9	-8.3	-8.6	-8.5	-8.5
TIMP1	-9	-8.6	-8.6	-8.5	-8	-9	-9.7	-9.3	-8.4	-8.9	-9.5	-8.6
VCAM1	-8.4	-7.6	-8.4	-8	-7.5	-8.2	-8.6	-8.4	-7.6	-8.4	-8.3	-8.1
